# Supplementary material for: PIONEER: A periplasmic display platform for synthetic biology-based screening of genetically encoded protein regulators
Source: J Biol Chem. 2025 Nov 20;302(1):110967. doi: 10.1016/j.jbc.2025.110967 (PMC12796099; doi:10.1016/j.jbc.2025.110967)
Supplement: Supplementary Tables [file mmc1.xlsx]

## Sheet: Supp Table 1 - Recipes
Name	Abbreviated Name	Utility	Components	Supplier	Identifier	Concentration
Lysogeny Broth Medium	LB	Bacteria - selective growth medium	Tryptone	RPI; Mt. Prospect, IL	91079-40-2	10.0 g/L
			Yeast extract	RPI; Mt. Prospect, IL	8013-01-2	5.0 g/L
			Sodium chloride	Sigma-Aldrich; St. Louis, MO	7647-14-5	5.0 g/L
			Sodium hydroxide	VWR Chemicals BDH; Radnor, PA	1310-73-2	1 pellet
			Carbenicillin (optional)	Sigma-Aldrich; St. Louis, MO	4800-94-6	50.0 ug/mL
			Kanamycin (optional)	Sigma-Aldrich; St. Louis, MO	70560-51-9	50.0 ug/mL
			Bacto Agar (plates only)	RPI; Mt. Prospect, IL	9002-18-0	18.0 g/L
			Carbenicillin (optional - plates only)	Sigma-Aldrich; St. Louis, MO	4800-94-6	100.0 ug/mL
Synthetic Complete Dextrose / Synthetic Complete Dextrose - Uracil / Synthetic Complete Dextrose - Leucine / Synthetic Complete Dextrose - Uracil-Leucine Medium	SCD / SCD-URA / SCD-LEU / SCD-URA-LEU	Yeast - selective growth medium	Ammonium sulfate	Sigma-Aldrich; St. Louis, MO	7783-20-2	5.0 g/L
			CSM / CSM-URA / -LEU / -URA-LEU supplement mixture	MP Biomedicals; Solon, OH	4500-022 / 4511-222 / 4510-512 / 4520-212	0.79 / 0.77 / 0.69 / 0.67 g/L
			Dextrose	RPI; Mt. Prospect, IL	50-99-7	20.0 g/L
			Sodium hydroxide	VWR Chemicals BDH; Radnor, PA	1310-73-2	0.1 g/L
			Yeast nitrogen base without amino acids & ammonium sulfate	RPI; Mt. Prospect, IL	Y20060-250.O	1.70 g/L
			Bacto Agar (plates only)	RPI; Mt. Prospect, IL	9002-18-0	15.0 g/L
Synthetic Complete Dextrose - Uracil-Leucine Low Glucose Medium	Low Glucose SCD-URA-LEU	Yeast - selective growth medium	Ammonium sulfate	Sigma-Aldrich; St. Louis, MO	7783-20-2	5.0 g/L
			CSM -URA-LEU supplement mixture	MP Biomedicals; Solon, OH	4520-212	0.67 g/L
			Dextrose	RPI; Mt. Prospect, IL	50-99-7	1.0 g/L
			Galactose	Acros Organics; Frederick, MD	59-23-4	19.0 g/L
			Sodium hydroxide	VWR Chemicals BDH; Radnor, PA	1310-73-2	0.1 g/L
			Yeast nitrogen base without amino acids & ammonium sulfate	RPI; Mt. Prospect, IL	Y20060-250.O	1.70 g/L
Synthetic Complete Dextrose Low Fluorescence Screening Medium	SCD Screening Medium	Yeast - buffered growth medium	Ammonium sulfate	Sigma-Aldrich; St. Louis, MO	7783-20-2	5.0 g/L
			CSM supplement mixture	MP Biomedicals; Solon, OH	4500-022	0.79 g/L
			MES monohydrate	RPI; Mt. Prospect, IL	145224-94-8	9.76 g/L
			Potassium phosphate dibasic	Alfa Aesar; Ward Hill, MA	7757-11-4	8.72 g/L
			Yeast nitrogen base- Low fluorescence without amino acids, folic acid, and riboflavin	Formedium; Hunstanton, UK	CYN6505	1.70 g/L
			Potassium hydroxide	VWR Chemicals BDH; Radnor, PA	1310-58-3	pH adjustment
			Dextrose	RPI; Mt. Prospect, IL	50-99-7	20.0 g/L
Synthetic Complete Dextrose Low Fluorescence Screening Medium - Galactose Inducible	SCD Screening Medium - Gal Inducible	Yeast - buffered growth medium for galactose-inducible expression	Ammonium sulfate	Sigma-Aldrich; St. Louis, MO	7783-20-2	5.0 g/L
			CSM supplement mixture	MP Biomedicals; Solon, OH	4500-022	0.79 g/L
			MES monohydrate	RPI; Mt. Prospect, IL	145224-94-8	9.76 g/L
			Potassium phosphate dibasic	Alfa Aesar; Ward Hill, MA	7757-11-4	8.72 g/L
			Yeast nitrogen base- Low fluorescence without amino acids, folic acid, and riboflavin	Formedium; Hunstanton, UK	CYN6505	1.70 g/L
			Potassium hydroxide	VWR Chemicals BDH; Radnor, PA	1310-58-3	pH adjustment
			Dextrose	RPI; Mt. Prospect, IL	50-99-7	1.0 - 20.0 g/L
			Galactose	Acros Organics; Frederick, MD	59-23-4	0.0 - 19.0 g/L
Yeast Peptone Dextrose Medium	YPD	Yeast - growth medium	Yeast extract	RPI; Mt. Prospect, IL	8013-01-2	10.0 g/L
			Peptone	RPI; Mt. Prospect, IL	73049-73-7	20.0 g/L
			Dextrose	RPI; Mt. Prospect, IL	50-99-7	20.0 g/L
			Bacto Agar (plates only)	RPI; Mt. Prospect, IL	9002-18-0	15.0 g/L
Tris-EDTA (10x)	TE (10x)	Yeast - transformation reagent	Ethylenediaminetetraacetic acid disodium salt dihydrate (EDTA)	Sigma-Aldrich; St. Louis, MO	6381-92-6	2.92 g/L
			Trizma base	Sigma-Aldrich; St. Louis, MO	77-86-1	12.12 g/L
			Hydrochloric acid	Avantor; Center Valley, PA	7647-01-0	pH adjustment to 7.6
Lithium Acetate (10x)	LiOAc (10x)	Yeast - transformation reagent	Lithium acetate	Sigma-Aldrich; St. Louis, MO	546-89-4	102.0 g/L
Lithium Acetate Mix	LiOAc Mix	Yeast - transformation reagent	LiOAc (10x)	---	---	100 mL/L
			TE (10x)	---	---	100 mL/L
Poly(ethylene glycol) Mix	PEG Mix	Yeast - transformation reagent	PEG 3350	Sigma-Aldrich; St. Louis, MO	25322-68-3	400 g/L
			LiOAc (10x)	---	---	100 mL/L
			TE (10x)	---	---	100 mL/L
Salmon Sperm DNA	---	Yeast - transformation reagent	Salmon Sperm DNA	Thermo Fisher; Frederick, MD	15632-011	5 uL
Dimethyl Sulfoxide	DMSO	Yeast - transformation reagent	Dimethyl Sulfoxide	Sigma-Aldrich; St. Louis, MO	67-68-5	12 uL
adenosine	adenosine	Agonist - A2AR	adenosine	Sigma-Aldrich; St. Louis, MO	58-61-7	---
			H2O	---	---	---
SRIF-14	SRIF-14	Agonist - SSTR5	SRIF-14	Cayman Chemical Company; Ann Arbor, MI	54472-66-1	---
			H2O	---	---	---
a-factor	a-factor	Agonist - STE2	a-factor	GenScript; Piscataway, NJ	59401-28-4	---
			H2O	---	---	---

## Sheet: Supp Table 2 - Strains
Strain name	Source	Abbreviated name
BY4741 far1Δ sst2Δ ste2Δ fig1Δ::mTq2 X-2:PTEF1a-UnTS-TCYC1b	Kapolka et al., 2020 (labelled as DI3Δ fig1Δ::mTq2 P1)	DI3Δ fig1Δ::mTq2 P1 X-2
BY4741 far1Δ sst2Δ ste2Δ fig1Δ::mTq2 X-2:PTEF1a-UnTS-TCYC1b gpa1(468-472)(KIGII>ECGLY)	Kapolka et al., 2020	dCyFIR P1 I
BY4741 far1Δ sst2Δ ste2Δ fig1Δ::mTq2 X-2:PTEF1a-UnTS-TCYC1b gpa1(468-472)(KIGII>GCGLY)	Kapolka et al., 2020	dCyFIR P1 O
BY4741 far1Δ sst2Δ ste2Δ fig1Δ::mTq2 X-2:PTEF1a-UnTS-TCYC1b gpa1(468-472)(KIGII>DCGLF)	Kapolka et al., 2020	dCyFIR P1 T
BY4741 far1Δ sst2Δ ste2Δ fig1Δ::mTq2 X-2:PTEF1a-UnTS-TCYC1b gpa1(468-472)(KIGII>YIGLC)	Kapolka et al., 2020	dCyFIR P1 Z
BY4741 far1Δ sst2Δ ste2Δ fig1Δ::mTq2 X-2:PTEF1a-UnTS-TCYC1b gpa1(468-472)(KIGII>EYNLV)	Kapolka et al., 2020	dCyFIR P1 Q
BY4741 far1Δ sst2Δ ste2Δ fig1Δ::mTq2 X-2:PTEF1a-UnTS-TCYC1b gpa1(468-472)(KIGII>EFNLV)	Kapolka et al., 2020	dCyFIR P1 14
BY4741 far1Δ sst2Δ ste2Δ fig1Δ::mTq2 X-2:PTEF1a-UnTS-TCYC1b gpa1(468-472)(KIGII>EINLL)	Kapolka et al., 2020	dCyFIR P1 15
BY4741 far1Δ sst2Δ ste2Δ fig1Δ::mTq2 X-2:PTEF1a-UnTS-TCYC1b gpa1(468-472)(KIGII>DIMLQ)	Kapolka et al., 2020	dCyFIR P1 12
BY4741 far1Δ sst2Δ ste2Δ fig1Δ::mTq2 X-2:PTEF1a-UnTS-TCYC1b gpa1(468-472)(KIGII>QLMLQ)	Kapolka et al., 2020	dCyFIR P1 13
BY4741 far1Δ sst2Δ ste2Δ fig1Δ::mTq2 X-2:PTEF1a-UnTS-TCYC1b gpa1(468-472)(KIGII>QYELL)	Kapolka et al., 2020	dCyFIR P1 S

## Sheet: Supp Table 3 - Plasmids
Name	Coding Sequence (5'-3')	Full Sequence	Description	Source
pYEplac181	---	GCGCCCAATACGCAAACCGCCTCTCCCCGCGCGTTGGCCGATTCATTAATGCAGCTGGCACGACAGGTTTCCCGACTGGAAAGCGGGCAGTGAGCGCAACGCAATTAATGTGAGTTAGCTCACTCATTAGGCACCCCAGGCTTTACACTTTATGCTTCCGGCTCGTATGTTGTGTGGAATTGTGAGCGGATAACAATTTCACACAGGAAACAGCTATGACCATGATTACGCCAAGCTTGCATGCCTGCAGGTCGACTCTAGAATAGCTTCAAAATGTTTCTACTCCTTTTTTACTCTTCCAGATTTTCTCGGACTCCGCGCATCGCCGTACCACTTCAAAACACCCAAGCACAGCATACTAAATTTCCCCTCTTTCTTCCTCTAGGGTGTCGTTAATTA…	pTEF1-tCYC1-LEU2	In-house availability
pYEplac195	---	GCGCCCAATACGCAAACCGCCTCTCCCCGCGCGTTGGCCGATTCATTAATGCAGCTGGCACGACAGGTTTCCCGACTGGAAAGCGGGCAGTGAGCGCAACGCAATTAATGTGAGTTAGCTCACTCATTAGGCACCCCAGGCTTTACACTTTATGCTTCCGGCTCGTATGTTGTGTGGAATTGTGAGCGGATAACAATTTCACACAGGAAACAGCTATGACCATGATTACGCCAAGCTTGCATGCCTGCAGGTCGACTCTAGAATAGCTTCAAAATGTTTCTACTCCTTTTTTACTCTTCCAGATTTTCTCGGACTCCGCGCATCGCCGTACCACTTCAAAACACCCAAGCACAGCATACTAAATTTCCCCTCTTTCTTCCTCTAGGGTGTCGTTAATTA…	pTEF1-tCYC1-URA3	This study (made to mimic Vickers et al., 2013)
pYEplac181M2	---	GCGCCCAATACGCAAACCGCCTCTCCCCGCGCGTTGGCCGATTCATTAATGCAGCTGGCACGACAGGTTTCCCGACTGGAAAGCGGGCAGTGAGCGCAACGCAATTAATGTGAGTTAGCTCACTCATTAGGCACCCCAGGCTTTACACTTTATGCTTCCGGCTCGTATGTTGTGTGGAATTGTGAGCGGATAACAATTTCACACAGGAAACAGCTATGACCATGATTACGCCAAGCTTGCATGCCTGCAGGTCGACTCTAGATGAATCCGGTAGAGGTGTGGTCAATAAGAGCGACCTCATGCTATACCTGAGAAAGCAACCTGACCTACAGGAAAGAGTTACTCAAGAATAAGAATTTTCGTTTTAAAACCTAAGAGTCACTTTAAAATTTGTATACA…	pTEF1-tCYC1-pGAL1-tADH1-LEU2	This study
pSJ1458 mTq2	ATGTCTAAAGGTGAAGAATTGTTTACTGGTGTTGTTCCAATTTTGGTTGAATTGGATGGTGATGTTAATGGTCATAAATTTTCTGTTTCTGGTGAAGGTGAAGGTGATGCTACTTATGGTAAATTGACTTTGAAATTTATTTGTACTACTGGTAAATTGCCAGTTCCATGGCCAACTTTGGTTACTACTTTGTCTTGGGGTGTTCAATGTTTTGCTAGATATCCAGATCATATGAAACAACATGATTTTTTTAAATCTGCTATGCCAGAAGGTTATGTTCAAGAAAGAACTATTTTTTTTAAAGATGATGGTAATTATAAAACTAGAGCTGAAGTTAAATTTGAAGGTGATACTTTGGTTAATAGAATTGAATTGAAAGGTATTGATTTTAAAGAAGAT…	CACATTTCCCCGAAAAGTGCCACCTGACGTCTAAGAAACCATTATTATCATGACATTAACCTATAAAAATAGGCGTATCACGAGGCCCTTTCGTCTCGCGCGTTTCGGTGATGACGGTGAAAACCTCTGACACATGCAGCTCCCGGAGACGGTCACAGCTTGTCTGTAAGCGGATGCCGGGAGCAGACAAGCCCGTCAGGGCGCGTCAGCGGGTGTTGGCGGGTGTCGGGGCTGGCTTAACTATGCGGCATCAGAGCAGATTGTACTGAGAGTGCACCATATGGACATATTGTCGTTAGAACGCGGCTACAATTAATACATAACCTTATGTATCATACACATACGATTTAGGTGACACTATAGAACGCGGCCGCCAGCTGAAGCTTCGTACGCTGCAGG…	pSP6-mTq2-ADH1-URA3	Addgene #86424
pBiT1.1C-LgBiT	GGTGTCTTCACACTCGAAGATTTCGTTGGGGACTGGGAACAGACAGCCGCCTACAACCTGGACCAAGTCCTTGAACAGGGAGGTGTGTCCAGTTTGCTGCAGAATCTCGCCGTGTCCGTAACTCCGATCCAAAGGATTGTCCGGAGCGGTGAAAATGCCCTGAAGATCGACATCCATGTCATCATCCCGTATGAAGGTCTGAGCGCCGACCAAATGGCCCAGATCGAAGAGGTGTTTAAGGTGGTGTACCCTGTGGATGATCATCACTTTAAGGTGATCCTGCCCTATGGCACACTGGTAATCGACGGGGTTACGCCGAACATGCTGAACTATTTCGGACGGCCGTATGAAGGCATCGCCGTGTTCGACGGCAAAAAGATCACTGTAACAGGGACCCTG…	GGCCTAACTGGCCGGTACCTGAGTCTAAATGAGTCTTCGGACCTCGCGGGGGCCGCTTAAGCGGTGGTTAGGGTTTGTCTGACGCGGGGGGAGGGGGAAGGAACGAAACACTCTCATTCGGAGGCGGCTCGGGGTTTGGTCTTGGTGGCCACGGGCACGCAGAAGAGCGCCGCGATCCTCTTAAGCACCCCCCCGCCCTCCGTGGAGGCGGGGGTTTGGTCGGCGGGTGGTAACTGGCGGGCCGCTGACTCGGGCGGGTCGCGCGCCCCAGAGTGTGACCTTTTCGGTCTGCTCGCAGACCCCCGGGCGGCGCCGCCGCGGCGGCGACGGGCTCGCTGGGTCCTAGGCTCCATGGGGACCGTATACGTGGACAGGCTCTGGAGCATCCGCACGACTGCG…	---	Gift from Nevin A. Lambert
ADORA2A (A2AR)-Tango	ATGCCTATCATGGGTTCTAGCGTGTATATCACTGTAGAGCTTGCAATCGCGGTCTTGGCCATCCTCGGGAACGTCCTCGTGTGTTGGGCCGTATGGCTGAATAGCAACCTCCAGAACGTGACCAATTACTTTGTGGTGTCTCTTGCCGCGGCTGACATTGCCGTAGGGGTGCTCGCGATCCCGTTCGCCATTACAATCTCCACCGGCTTTTGCGCTGCATGTCATGGGTGTTTGTTTATAGCCTGTTTCGTCCTCGTTCTGACACAGTCTAGCATCTTCAGTTTGCTGGCCATCGCCATTGATAGGTATATCGCCATCCGGATCCCACTTCGCTATAACGGGCTTGTCACAGGGACACGCGCCAAAGGAATCATTGCAATCTGCTGGGTGCTGTCATTT…	GACGGATCGGGAGATCTCCCGATCCCCTATGGTGCACTCTCAGTACAATCTGCTCTGATGCCGCATAGTTAAGCCAGTATCTGCTCCCTGCTTGTGTGTTGGAGGTCGCTGAGTAGTGCGCGAGCAAAATTTAAGCTACAACAAGGCAAGGCTTGACCGACAATTGCATGAAGAATCTGCTTAGGGTTAGGCGTTTTGCGCTGCTTCGCGATGTACGGGCCAGATATACGCGTTGACATTGATTATTGACTAGTTATTAATAGTAATCAATTACGGGGTCATTAGTTCATAGCCCATATATGGAGTTCCGCGTTACATAACTTACGGTAAATGGCCCGCCTGGCTGACCGCCCAACGACCCCCGCCCATTGACGTCAATAATGACGTATGTTCCCATAG…	---	Kroeze et al., 2015
AGTR1-Tango	ATGATCCTCAACTCCTCAACTGAAGACGGTATAAAAAGAATCCAGGATGATTGCCCAAAAGCAGGGCGGCATAACTACATATTCGTGATGATCCCCACTCTTTATAGTATTATCTTTGTGGTGGGCATCTTCGGGAATTCACTCGTTGTGATCGTGATTTACTTTTATATGAAGCTTAAGACGGTGGCCTCCGTTTTCCTGCTGAATCTCGCTTTGGCCGACCTGTGCTTTCTTCTCACCTTGCCCTTGTGGGCCGTGTACACCGCGATGGAGTACCGATGGCCTTTCGGTAACTACCTGTGTAAGATCGCTAGCGCCAGCGTATCTTTTAATCTTTATGCCTCTGTTTTCCTCCTCACATGCCTGTCTATTGATCGGTATCTGGCCATCGTACATCCG…	GACGGATCGGGAGATCTCCCGATCCCCTATGGTGCACTCTCAGTACAATCTGCTCTGATGCCGCATAGTTAAGCCAGTATCTGCTCCCTGCTTGTGTGTTGGAGGTCGCTGAGTAGTGCGCGAGCAAAATTTAAGCTACAACAAGGCAAGGCTTGACCGACAATTGCATGAAGAATCTGCTTAGGGTTAGGCGTTTTGCGCTGCTTCGCGATGTACGGGCCAGATATACGCGTTGACATTGATTATTGACTAGTTATTAATAGTAATCAATTACGGGGTCATTAGTTCATAGCCCATATATGGAGTTCCGCGTTACATAACTTACGGTAAATGGCCCGCCTGGCTGACCGCCCAACGACCCCCGCCCATTGACGTCAATAATGACGTATGTTCCCATAG…	---	Kroeze et al., 2015
AGTR1.N295S-Tango	ATGATCCTCAACTCCTCAACTGAAGACGGTATAAAAAGAATCCAGGATGATTGCCCAAAAGCAGGGCGGCATAACTACATATTCGTGATGATCCCCACTCTTTATAGTATTATCTTTGTGGTGGGCATCTTCGGGAATTCACTCGTTGTGATCGTGATTTACTTTTATATGAAGCTTAAGACGGTGGCCTCCGTTTTCCTGCTGAATCTCGCTTTGGCCGACCTGTGCTTTCTTCTCACCTTGCCCTTGTGGGCCGTGTACACCGCGATGGAGTACCGATGGCCTTTCGGTAACTACCTGTGTAAGATCGCTAGCGCCAGCGTATCTTTTAATCTTTATGCCTCTGTTTTCCTCCTCACATGCCTGTCTATTGATCGGTATCTGGCCATCGTACATCCG…	GACGGATCGGGAGATCTCCCGATCCCCTATGGTGCACTCTCAGTACAATCTGCTCTGATGCCGCATAGTTAAGCCAGTATCTGCTCCCTGCTTGTGTGTTGGAGGTCGCTGAGTAGTGCGCGAGCAAAATTTAAGCTACAACAAGGCAAGGCTTGACCGACAATTGCATGAAGAATCTGCTTAGGGTTAGGCGTTTTGCGCTGCTTCGCGATGTACGGGCCAGATATACGCGTTGACATTGATTATTGACTAGTTATTAATAGTAATCAATTACGGGGTCATTAGTTCATAGCCCATATATGGAGTTCCGCGTTACATAACTTACGGTAAATGGCCCGCCTGGCTGACCGCCCAACGACCCCCGCCCATTGACGTCAATAATGACGTATGTTCCCATAG…	---	This study
C5AR-Tango	ATGAATTCATTTAACTATACTACCCCTGATTACGGGCACTATGACGATAAGGACACCCTCGACCTTAATACCCCTGTCGATAAGACAAGCAACACGCTGAGGGTTCCCGATATCTTGGCATTGGTCATTTTCGCCGTGGTGTTCCTGGTTGGGGTGCTGGGAAACGCCTTGGTCGTGTGGGTTACAGCATTTGAAGCTAAACGGACCATCAACGCAATTTGGTTTCTGAATCTCGCAGTGGCCGACTTTCTGTCCTGTCTTGCCTTGCCCATCCTGTTCACATCTATTGTGCAGCACCACCATTGGCCCTTTGGAGGAGCCGCCTGTAGTATCCTGCCCTCTCTGATTCTGCTCAACATGTACGCGTCAATACTCCTTCTCGCAACCATTAGCGCGGAC…	GACGGATCGGGAGATCTCCCGATCCCCTATGGTGCACTCTCAGTACAATCTGCTCTGATGCCGCATAGTTAAGCCAGTATCTGCTCCCTGCTTGTGTGTTGGAGGTCGCTGAGTAGTGCGCGAGCAAAATTTAAGCTACAACAAGGCAAGGCTTGACCGACAATTGCATGAAGAATCTGCTTAGGGTTAGGCGTTTTGCGCTGCTTCGCGATGTACGGGCCAGATATACGCGTTGACATTGATTATTGACTAGTTATTAATAGTAATCAATTACGGGGTCATTAGTTCATAGCCCATATATGGAGTTCCGCGTTACATAACTTACGGTAAATGGCCCGCCTGGCTGACCGCCCAACGACCCCCGCCCATTGACGTCAATAATGACGTATGTTCCCATAG…	---	Kroeze et al., 2015
CXCR4-Tango	ATGGAGGGGATATCAATCTACACATCAGATAATTACACGGAAGAGATGGGTTCCGGCGATTACGACTCTATGAAAGAGCCGTGTTTTAGAGAGGAAAACGCGAACTTTAACAAGATCTTTCTCCCCACCATCTACAGCATCATCTTTCTCACAGGCATCGTAGGGAACGGCCTGGTCATCCTGGTGATGGGATACCAAAAGAAGCTGAGGTCAATGACCGACAAGTATAGGCTCCATCTGTCCGTGGCCGACCTCCTGTTTGTGATTACCCTGCCTTTTTGGGCAGTTGACGCTGTCGCTAATTGGTACTTCGGCAACTTCCTCTGTAAGGCAGTGCACGTTATCTACACTGTGAATCTTTATAGTTCCGTCTTGATCTTGGCCTTTATCAGTCTCGAC…	GACGGATCGGGAGATCTCCCGATCCCCTATGGTGCACTCTCAGTACAATCTGCTCTGATGCCGCATAGTTAAGCCAGTATCTGCTCCCTGCTTGTGTGTTGGAGGTCGCTGAGTAGTGCGCGAGCAAAATTTAAGCTACAACAAGGCAAGGCTTGACCGACAATTGCATGAAGAATCTGCTTAGGGTTAGGCGTTTTGCGCTGCTTCGCGATGTACGGGCCAGATATACGCGTTGACATTGATTATTGACTAGTTATTAATAGTAATCAATTACGGGGTCATTAGTTCATAGCCCATATATGGAGTTCCGCGTTACATAACTTACGGTAAATGGCCCGCCTGGCTGACCGCCCAACGACCCCCGCCCATTGACGTCAATAATGACGTATGTTCCCATAG…	---	Kroeze et al., 2015
CXCR4.N119A-Tango	ATGGAGGGGATATCAATCTACACATCAGATAATTACACGGAAGAGATGGGTTCCGGCGATTACGACTCTATGAAAGAGCCGTGTTTTAGAGAGGAAAACGCGAACTTTAACAAGATCTTTCTCCCCACCATCTACAGCATCATCTTTCTCACAGGCATCGTAGGGAACGGCCTGGTCATCCTGGTGATGGGATACCAAAAGAAGCTGAGGTCAATGACCGACAAGTATAGGCTCCATCTGTCCGTGGCCGACCTCCTGTTTGTGATTACCCTGCCTTTTTGGGCAGTTGACGCTGTCGCTAATTGGTACTTCGGCAACTTCCTCTGTAAGGCAGTGCACGTTATCTACACTGTGGCTCTTTATAGTTCCGTCTTGATCTTGGCCTTTATCAGTCTCGAC…	GACGGATCGGGAGATCTCCCGATCCCCTATGGTGCACTCTCAGTACAATCTGCTCTGATGCCGCATAGTTAAGCCAGTATCTGCTCCCTGCTTGTGTGTTGGAGGTCGCTGAGTAGTGCGCGAGCAAAATTTAAGCTACAACAAGGCAAGGCTTGACCGACAATTGCATGAAGAATCTGCTTAGGGTTAGGCGTTTTGCGCTGCTTCGCGATGTACGGGCCAGATATACGCGTTGACATTGATTATTGACTAGTTATTAATAGTAATCAATTACGGGGTCATTAGTTCATAGCCCATATATGGAGTTCCGCGTTACATAACTTACGGTAAATGGCCCGCCTGGCTGACCGCCCAACGACCCCCGCCCATTGACGTCAATAATGACGTATGTTCCCATAG…	---	This study
GPR68-Tango	ATGGGGAACATCACTGCCGACAATAGCTCCATGAGCTGTACCATCGACCACACTATCCACCAGACCCTCGCTCCCGTGGTTTACGTTACGGTACTTGTCGTAGGCTTCCCTGCCAACTGCCTCAGTCTCTACTTTGGGTACCTGCAGATAAAAGCTCGCAACGAGTTGGGAGTGTACTTGTGCAACCTGACAGTGGCAGACCTGTTCTACATATGCTCCCTTCCCTTTTGGCTGCAGTACGTCCTCCAGCATGATAATTGGTCCCATGGTGACCTGAGCTGCCAAGTGTGCGGGATTCTTCTTTATGAGAATATCTACATTTCCGTGGGATTCCTTTGCTGCATCAGCGTGGACCGCTACCTGGCCGTAGCCCATCCTTTCCGATTCCACCAGTTCCGG…	GACGGATCGGGAGATCTCCCGATCCCCTATGGTGCACTCTCAGTACAATCTGCTCTGATGCCGCATAGTTAAGCCAGTATCTGCTCCCTGCTTGTGTGTTGGAGGTCGCTGAGTAGTGCGCGAGCAAAATTTAAGCTACAACAAGGCAAGGCTTGACCGACAATTGCATGAAGAATCTGCTTAGGGTTAGGCGTTTTGCGCTGCTTCGCGATGTACGGGCCAGATATACGCGTTGACATTGATTATTGACTAGTTATTAATAGTAATCAATTACGGGGTCATTAGTTCATAGCCCATATATGGAGTTCCGCGTTACATAACTTACGGTAAATGGCCCGCCTGGCTGACCGCCCAACGACCCCCGCCCATTGACGTCAATAATGACGTATGTTCCCATAG…	---	Kroeze et al., 2015
SSTR5-Tango	ATGGAACCACTCTTCCCTGCCAGCACTCCTAGCTGGAACGCTTCTTCTCCCGGCGCAGCCAGCGGTGGTGGCGACAATAGAACGCTGGTGGGCCCCGCTCCTTCAGCCGGAGCCCGGGCTGTACTGGTCCCAGTCCTGTACCTGCTGGTCTGCGCCGCTGGGTTGGGCGGCAACACACTGGTGATTTACGTAGTGTTGCGGTTTGCAAAGATGAAAACTGTCACGAATATCTATATTCTCAACTTGGCAGTAGCCGACGTGCTGTATATGCTCGGATTGCCGTTCCTGGCCACTCAGAATGCGGCATCTTTCTGGCCTTTCGGACCTGTGCTGTGCAGGCTGGTTATGACCCTTGATGGCGTCAATCAGTTTACCTCCGTTTTTTGCCTGACAGTGATG…	GACGGATCGGGAGATCTCCCGATCCCCTATGGTGCACTCTCAGTACAATCTGCTCTGATGCCGCATAGTTAAGCCAGTATCTGCTCCCTGCTTGTGTGTTGGAGGTCGCTGAGTAGTGCGCGAGCAAAATTTAAGCTACAACAAGGCAAGGCTTGACCGACAATTGCATGAAGAATCTGCTTAGGGTTAGGCGTTTTGCGCTGCTTCGCGATGTACGGGCCAGATATACGCGTTGACATTGATTATTGACTAGTTATTAATAGTAATCAATTACGGGGTCATTAGTTCATAGCCCATATATGGAGTTCCGCGTTACATAACTTACGGTAAATGGCCCGCCTGGCTGACCGCCCAACGACCCCCGCCCATTGACGTCAATAATGACGTATGTTCCCATAG…	---	Kroeze et al., 2015
pYEplac181 aPre	ATGCGTTTTCCCTCAATTTTCACCGCTGTTTTGTTTGCAGCTTCCTCAGCCTTAGCATAA	GCGCCCAATACGCAAACCGCCTCTCCCCGCGCGTTGGCCGATTCATTAATGCAGCTGGCACGACAGGTTTCCCGACTGGAAAGCGGGCAGTGAGCGCAACGCAATTAATGTGAGTTAGCTCACTCATTAGGCACCCCAGGCTTTACACTTTATGCTTCCGGCTCGTATGTTGTGTGGAATTGTGAGCGGATAACAATTTCACACAGGAAACAGCTATGACCATGATTACGCCAAGCTTGCATGCCTGCAGGTCGACTCTAGAATAGCTTCAAAATGTTTCTACTCCTTTTTTACTCTTCCAGATTTTCTCGGACTCCGCGCATCGCCGTACCACTTCAAAACACCCAAGCACAGCATACTAAATTTCCCCTCTTTCTTCCTCTAGGGTGTCGTTAATTA…	pTEF1-APRE-tCYC1-LEU2	This study
pYDS649HM	---	GGTACCCGACAGGTTATCAGCAACAACACAGTCATATCCATTCTCAATTAGCTCTACCACAGTGTGTGAACCAATGTATCCAGCACCACCTGTAACCAAAACAATTTTAGAAGTACTTTCACTTTGTAACTGAGCTGTCATTTATATTGAATTTTCAAAAATTCTTACTTTTTTTTTGGATGGACGCAAAGAAGTTTAATAATCATATTACATGGCATTACCACCATATACATATCCATATACATATCCATATCTAATCTTACTTATATGTTGTGGAAATGTAAAGAGCCCCATTATCTTAGCCTAAAAAAACCTTCTCTTTGGAACTTTCAGTAATACGCTTAACTGCTCATTGCTATATTGAAGTACGGATTAGAAGCCGCCGAGCGGGTGACAGCC…	pGAL1-aPrePro.HA.649stalk.GPI-tADH1-TRP1	McMahon et al., 2018
pYEplac181 aPre-Ccw14	ATGCGTTTTCCCTCAATTTTCACCGCTGTTTTGTTTGCAGCTTCCTCAGCCTTAGCAACACCTCCAGCTTGTTTATTGGCCTGTGTTGCGCAAGTCGGCAAATCCTCTTCCACATGTGACTCTTTGAATCAAGTCACCTGTTACTGTGAACACGAAAACTCCGCCGTCAAGAAATGTCTAGACTCCATCTGCCCAAACAATGACGCTGATGCTGCTTATTCTGCTTTCAAGAGTTCTTGTTCCGAACAAAATGCTTCATTGGGCGATTCCAGCAGCAGTGCCTCCTCATCCGCTTCTTCATCCAGCAAGGCCTCTTCTTCTACCAAGGCTTCTTCCAGTAGCGCTTCCTCCTCTACCAAGGCTTCTTCCAGTAGCGCTTCCTCCTCTACTAAAGCTTCT…	GCGCCCAATACGCAAACCGCCTCTCCCCGCGCGTTGGCCGATTCATTAATGCAGCTGGCACGACAGGTTTCCCGACTGGAAAGCGGGCAGTGAGCGCAACGCAATTAATGTGAGTTAGCTCACTCATTAGGCACCCCAGGCTTTACACTTTATGCTTCCGGCTCGTATGTTGTGTGGAATTGTGAGCGGATAACAATTTCACACAGGAAACAGCTATGACCATGATTACGCCAAGCTTGCATGCCTGCAGGTCGACTCTAGAATAGCTTCAAAATGTTTCTACTCCTTTTTTACTCTTCCAGATTTTCTCGGACTCCGCGCATCGCCGTACCACTTCAAAACACCCAAGCACAGCATACTAAATTTCCCCTCTTTCTTCCTCTAGGGTGTCGTTAATTA…	pTEF1-APRE.CCW14-tCYC1-LEU2	This study
pYEplac181 aPre-Ecm33	ATGCGTTTTCCCTCAATTTTCACCGCTGTTTTGTTTGCAGCTTCCTCAGCCTTAGCAGCTAACTCAACTACTTCTATTCCATCTTCATGTAGTATTGGTACTTCTGCCACTGCTACTGCTCAAGCTGATTTGGACAAAATCTCCGGTTGTAGTACCATTGTTGGTAACTTGACCATCACCGGTGACTTGGGTTCCGCTGCTTTGGCTAGTATCCAAGAGATTGATGGTTCCTTGACTATCTTCAACTCCAGTTCTTTATCTTCTTTCTCCGCTGACTCTATCAAGAAAATCACCGGTGATTTGAACATGCAAGAATTGATCATTTTGACCAGTGCTTCTTTCGGTTCTTTGCAAGAAGTAGACTCCATTAACATGGTGACTTTGCCTGCCATTTCTACC…	GCGCCCAATACGCAAACCGCCTCTCCCCGCGCGTTGGCCGATTCATTAATGCAGCTGGCACGACAGGTTTCCCGACTGGAAAGCGGGCAGTGAGCGCAACGCAATTAATGTGAGTTAGCTCACTCATTAGGCACCCCAGGCTTTACACTTTATGCTTCCGGCTCGTATGTTGTGTGGAATTGTGAGCGGATAACAATTTCACACAGGAAACAGCTATGACCATGATTACGCCAAGCTTGCATGCCTGCAGGTCGACTCTAGAATAGCTTCAAAATGTTTCTACTCCTTTTTTACTCTTCCAGATTTTCTCGGACTCCGCGCATCGCCGTACCACTTCAAAACACCCAAGCACAGCATACTAAATTTCCCCTCTTTCTTCCTCTAGGGTGTCGTTAATTA…	pTEF1-APRE.ECM33-tCYC1-LEU2	This study
pYEplac181 aPre-Flo5	ATGCGTTTTCCCTCAATTTTCACCGCTGTTTTGTTTGCAGCTTCCTCAGCCTTAGCAGCCACAGAGGCGTGCTTACCAGCAGGCCAGAGGAAAAGTGGGATGAATATAAATTTTTACCAGTATTCATTGAAAGATTCCTCCACATATTCGAATGCAGCATATATGGCTTATGGATATGCCTCAAAAACCAAACTAGGTTCTGTCGGAGGACAAACTGATATTTCGATTGATTATAATATTCCCTGTGTTAGTTCATCAGGCACATTTCCTTGTCCTCAAGAAGATTCCTATGGAAACTGGGGATGCAAAGGAATGGGTGCTTGTTCTAATAGTCAAGGAATTGCATACTGGAGTACTGATTTATTTGGTTTCTATACTACCCCAACAAACGTAACCCTA…	GCGCCCAATACGCAAACCGCCTCTCCCCGCGCGTTGGCCGATTCATTAATGCAGCTGGCACGACAGGTTTCCCGACTGGAAAGCGGGCAGTGAGCGCAACGCAATTAATGTGAGTTAGCTCACTCATTAGGCACCCCAGGCTTTACACTTTATGCTTCCGGCTCGTATGTTGTGTGGAATTGTGAGCGGATAACAATTTCACACAGGAAACAGCTATGACCATGATTACGCCAAGCTTGCATGCCTGCAGGTCGACTCTAGAATAGCTTCAAAATGTTTCTACTCCTTTTTTACTCTTCCAGATTTTCTCGGACTCCGCGCATCGCCGTACCACTTCAAAACACCCAAGCACAGCATACTAAATTTCCCCTCTTTCTTCCTCTAGGGTGTCGTTAATTA…	pTEF1-APRE.FLO5-tCYC1-LEU2	This study
pYEplac181 aPre-Flo42	ATGCGTTTTCCCTCAATTTTCACCGCTGTTTTGTTTGCAGCTTCCTCAGCCTTAGCAGCTTCTTCAATGGTCGGATACTCCACGGCTAGTCTTGAAATCTCTACGTATGCAGGGTCTGCCAACAGTCTTCTGGCCGGTTCAGGTTTAAGCGTATTTATTGCCAGCCTTTTACTGGCTATTATC	GCGCCCAATACGCAAACCGCCTCTCCCCGCGCGTTGGCCGATTCATTAATGCAGCTGGCACGACAGGTTTCCCGACTGGAAAGCGGGCAGTGAGCGCAACGCAATTAATGTGAGTTAGCTCACTCATTAGGCACCCCAGGCTTTACACTTTATGCTTCCGGCTCGTATGTTGTGTGGAATTGTGAGCGGATAACAATTTCACACAGGAAACAGCTATGACCATGATTACGCCAAGCTTGCATGCCTGCAGGTCGACTCTAGAATAGCTTCAAAATGTTTCTACTCCTTTTTTACTCTTCCAGATTTTCTCGGACTCCGCGCATCGCCGTACCACTTCAAAACACCCAAGCACAGCATACTAAATTTCCCCTCTTTCTTCCTCTAGGGTGTCGTTAATTA…	pTEF1-APRE.FLO42-tCYC1-LEU2	Rowe et al, 2020
pYEplac181 aPre-Sed1	ATGCGTTTTCCCTCAATTTTCACCGCTGTTTTGTTTGCAGCTTCCTCAGCCTTAGCACAATTTTCCAACAGTACATCTGCTTCTTCCACCGATGTCACTTCCTCCTCTTCCATCTCCACTTCCTCTGGCTCAGTAACTATCACATCTTCTGAAGCTCCAGAATCCGACAACGGTACCAGCACAGCTGCACCAACTGAAACCTCAACAGAGGCTCCAACCACTGCTATCCCAACTAACGGTACCTCTACTGAAGCTCCAACCACTGCTATCCCAACTAACGGTACCTCTACTGAAGCTCCAACTGATACTACTACTGAAGCTCCAACCACCGCTCTTCCAACTAACGGTACTTCTACTGAAGCTCCAACTGATACTACTACTGAAGCTCCAACCACCGGT…	GCGCCCAATACGCAAACCGCCTCTCCCCGCGCGTTGGCCGATTCATTAATGCAGCTGGCACGACAGGTTTCCCGACTGGAAAGCGGGCAGTGAGCGCAACGCAATTAATGTGAGTTAGCTCACTCATTAGGCACCCCAGGCTTTACACTTTATGCTTCCGGCTCGTATGTTGTGTGGAATTGTGAGCGGATAACAATTTCACACAGGAAACAGCTATGACCATGATTACGCCAAGCTTGCATGCCTGCAGGTCGACTCTAGAATAGCTTCAAAATGTTTCTACTCCTTTTTTACTCTTCCAGATTTTCTCGGACTCCGCGCATCGCCGTACCACTTCAAAACACCCAAGCACAGCATACTAAATTTCCCCTCTTTCTTCCTCTAGGGTGTCGTTAATTA…	pTEF1-APRE.SED1-tCYC1-LEU2	This study
pYEplac181 aPre-Suc2	ATGCGTTTTCCCTCAATTTTCACCGCTGTTTTGTTTGCAGCTTCCTCAGCCTTAGCATCAATGACAAACGAAACTAGCGATAGACCTTTGGTCCACTTCACACCCAACAAGGGCTGGATGAATGACCCAAATGGGTTGTGGTACGATGAAAAAGATGCCAAATGGCATCTGTACTTTCAATACAACCCAAATGACACCGTATGGGGTACGCCATTGTTTTGGGGCCATGCTACTTCCGATGATTTGACTAATTGGGAAGATCAACCCATTGCTATCGCTCCCAAGCGTAACGATTCAGGTGCTTTCTCTGGCTCCATGGTGGTTGATTACAACAACACGAGTGGGTTTTTCAATGATACTATTGATCCAAGACAAAGATGCGTTGCGATTTGGACTTAT…	GCGCCCAATACGCAAACCGCCTCTCCCCGCGCGTTGGCCGATTCATTAATGCAGCTGGCACGACAGGTTTCCCGACTGGAAAGCGGGCAGTGAGCGCAACGCAATTAATGTGAGTTAGCTCACTCATTAGGCACCCCAGGCTTTACACTTTATGCTTCCGGCTCGTATGTTGTGTGGAATTGTGAGCGGATAACAATTTCACACAGGAAACAGCTATGACCATGATTACGCCAAGCTTGCATGCCTGCAGGTCGACTCTAGAATAGCTTCAAAATGTTTCTACTCCTTTTTTACTCTTCCAGATTTTCTCGGACTCCGCGCATCGCCGTACCACTTCAAAACACCCAAGCACAGCATACTAAATTTCCCCTCTTTCTTCCTCTAGGGTGTCGTTAATTA…	pTEF1-APRE.SUC2-tCYC1-LEU2	This study
pYEplac181 aPre-Yps1	ATGCGTTTTCCCTCAATTTTCACCGCTGTTTTGTTTGCAGCTTCCTCAGCCTTAGCAAAGATAATACCAGCAGCAAACAAGCGCGACGACGACTCGAATTCCAAGTTCGTCAAGTTGCCCTTTCATAAGCTTTACGGGGACTCGCTAGAAAATGTGGGAAGCGACAAAAAACCGGAAGTACGCCTATTGAAGAGGGCTGACGGTTATGAAGAAATTATAATTACCAACCAGCAAAGTTTCTATTCGGTGGACTTGGAAGTGGGCACGCCACCACAGAACGTAACGGTCCTGGTGGACACAGGCTCCTCTGATCTATGGATTATGGGCTCGGATAATCCATACTGTTCTTCGAACAGTATGGGTAGTAGCCGGAGACGTGTTATTGACAAACGTGATGAT…	GCGCCCAATACGCAAACCGCCTCTCCCCGCGCGTTGGCCGATTCATTAATGCAGCTGGCACGACAGGTTTCCCGACTGGAAAGCGGGCAGTGAGCGCAACGCAATTAATGTGAGTTAGCTCACTCATTAGGCACCCCAGGCTTTACACTTTATGCTTCCGGCTCGTATGTTGTGTGGAATTGTGAGCGGATAACAATTTCACACAGGAAACAGCTATGACCATGATTACGCCAAGCTTGCATGCCTGCAGGTCGACTCTAGAATAGCTTCAAAATGTTTCTACTCCTTTTTTACTCTTCCAGATTTTCTCGGACTCCGCGCATCGCCGTACCACTTCAAAACACCCAAGCACAGCATACTAAATTTCCCCTCTTTCTTCCTCTAGGGTGTCGTTAATTA…	pTEF1-APRE.YPS1-tCYC1-LEU2	This study
pYEplac195 Ste2	ATGTCTGATGCGGCTCCTTCATTGAGCAATCTATTTTATGATCCAACGTATAATCCTGGTCAAAGCACCATTAACTACACTTCCATATATGGGAATGGATCTACCATCACTTTCGATGAGTTGCAAGGTTTAGTTAACAGTACTGTTACTCAGGCCATTATGTTTGGTGTCAGATGTGGTGCAGCTGCTTTGACTTTGATTGTCATGTGGATGACATCGAGAAGCAGAAAAACGCCGATTTTCATTATCAACCAAGTTTCATTGTTTTTAATCATTTTGCATTCTGCACTCTATTTTAAATATTTACTGTCTAATTACTCTTCAGTGACTTACGCTCTCACCGGATTTCCTCAGTTCATCAGTAGAGGTGACGTTCATGTTTATGGTGCTACAAATATA…	GCGCCCAATACGCAAACCGCCTCTCCCCGCGCGTTGGCCGATTCATTAATGCAGCTGGCACGACAGGTTTCCCGACTGGAAAGCGGGCAGTGAGCGCAACGCAATTAATGTGAGTTAGCTCACTCATTAGGCACCCCAGGCTTTACACTTTATGCTTCCGGCTCGTATGTTGTGTGGAATTGTGAGCGGATAACAATTTCACACAGGAAACAGCTATGACCATGATTACGCCAAGCTTGCATGCCTGCAGGTCGACTCTAGAATAGCTTCAAAATGTTTCTACTCCTTTTTTACTCTTCCAGATTTTCTCGGACTCCGCGCATCGCCGTACCACTTCAAAACACCCAAGCACAGCATACTAAATTTCCCCTCTTTCTTCCTCTAGGGTGTCGTTAATTA…	pTEF1-STE2-tCYC1-URA3	This study
pYEplac181 aPre-mTq2-Ccw14	ATGCGTTTTCCCTCAATTTTCACCGCTGTTTTGTTTGCAGCTTCCTCAGCCTTAGCATCTAAAGGTGAAGAATTGTTTACTGGTGTTGTTCCAATTTTGGTTGAATTGGATGGTGATGTTAATGGTCATAAATTTTCTGTTTCTGGTGAAGGTGAAGGTGATGCTACTTATGGTAAATTGACTTTGAAATTTATTTGTACTACTGGTAAATTGCCAGTTCCATGGCCAACTTTGGTTACTACTTTGTCTTGGGGTGTTCAATGTTTTGCTAGATATCCAGATCATATGAAACAACATGATTTTTTTAAATCTGCTATGCCAGAAGGTTATGTTCAAGAAAGAACTATTTTTTTTAAAGATGATGGTAATTATAAAACTAGAGCTGAAGTTAAATTTGAA…	GCGCCCAATACGCAAACCGCCTCTCCCCGCGCGTTGGCCGATTCATTAATGCAGCTGGCACGACAGGTTTCCCGACTGGAAAGCGGGCAGTGAGCGCAACGCAATTAATGTGAGTTAGCTCACTCATTAGGCACCCCAGGCTTTACACTTTATGCTTCCGGCTCGTATGTTGTGTGGAATTGTGAGCGGATAACAATTTCACACAGGAAACAGCTATGACCATGATTACGCCAAGCTTGCATGCCTGCAGGTCGACTCTAGAATAGCTTCAAAATGTTTCTACTCCTTTTTTACTCTTCCAGATTTTCTCGGACTCCGCGCATCGCCGTACCACTTCAAAACACCCAAGCACAGCATACTAAATTTCCCCTCTTTCTTCCTCTAGGGTGTCGTTAATTA…	pTEF1-APRE.MTQ2.CCW14-tCYC1-LEU2	This study
pYEplac181 aPre-mTq2-Ecm33	ATGCGTTTTCCCTCAATTTTCACCGCTGTTTTGTTTGCAGCTTCCTCAGCCTTAGCATCTAAAGGTGAAGAATTGTTTACTGGTGTTGTTCCAATTTTGGTTGAATTGGATGGTGATGTTAATGGTCATAAATTTTCTGTTTCTGGTGAAGGTGAAGGTGATGCTACTTATGGTAAATTGACTTTGAAATTTATTTGTACTACTGGTAAATTGCCAGTTCCATGGCCAACTTTGGTTACTACTTTGTCTTGGGGTGTTCAATGTTTTGCTAGATATCCAGATCATATGAAACAACATGATTTTTTTAAATCTGCTATGCCAGAAGGTTATGTTCAAGAAAGAACTATTTTTTTTAAAGATGATGGTAATTATAAAACTAGAGCTGAAGTTAAATTTGAA…	GCGCCCAATACGCAAACCGCCTCTCCCCGCGCGTTGGCCGATTCATTAATGCAGCTGGCACGACAGGTTTCCCGACTGGAAAGCGGGCAGTGAGCGCAACGCAATTAATGTGAGTTAGCTCACTCATTAGGCACCCCAGGCTTTACACTTTATGCTTCCGGCTCGTATGTTGTGTGGAATTGTGAGCGGATAACAATTTCACACAGGAAACAGCTATGACCATGATTACGCCAAGCTTGCATGCCTGCAGGTCGACTCTAGAATAGCTTCAAAATGTTTCTACTCCTTTTTTACTCTTCCAGATTTTCTCGGACTCCGCGCATCGCCGTACCACTTCAAAACACCCAAGCACAGCATACTAAATTTCCCCTCTTTCTTCCTCTAGGGTGTCGTTAATTA…	pTEF1-APRE.MTQ2.ECM33-tCYC1-LEU2	This study
pYEplac181 aPre-mTq2-Flo5	ATGCGTTTTCCCTCAATTTTCACCGCTGTTTTGTTTGCAGCTTCCTCAGCCTTAGCATCTAAAGGTGAAGAATTGTTTACTGGTGTTGTTCCAATTTTGGTTGAATTGGATGGTGATGTTAATGGTCATAAATTTTCTGTTTCTGGTGAAGGTGAAGGTGATGCTACTTATGGTAAATTGACTTTGAAATTTATTTGTACTACTGGTAAATTGCCAGTTCCATGGCCAACTTTGGTTACTACTTTGTCTTGGGGTGTTCAATGTTTTGCTAGATATCCAGATCATATGAAACAACATGATTTTTTTAAATCTGCTATGCCAGAAGGTTATGTTCAAGAAAGAACTATTTTTTTTAAAGATGATGGTAATTATAAAACTAGAGCTGAAGTTAAATTTGAA…	GCGCCCAATACGCAAACCGCCTCTCCCCGCGCGTTGGCCGATTCATTAATGCAGCTGGCACGACAGGTTTCCCGACTGGAAAGCGGGCAGTGAGCGCAACGCAATTAATGTGAGTTAGCTCACTCATTAGGCACCCCAGGCTTTACACTTTATGCTTCCGGCTCGTATGTTGTGTGGAATTGTGAGCGGATAACAATTTCACACAGGAAACAGCTATGACCATGATTACGCCAAGCTTGCATGCCTGCAGGTCGACTCTAGAATAGCTTCAAAATGTTTCTACTCCTTTTTTACTCTTCCAGATTTTCTCGGACTCCGCGCATCGCCGTACCACTTCAAAACACCCAAGCACAGCATACTAAATTTCCCCTCTTTCTTCCTCTAGGGTGTCGTTAATTA…	pTEF1-APRE.MTQ2.FLO5-tCYC1-LEU2	This study
pYEplac181 aPre-mTq2-Flo42	ATGCGTTTTCCCTCAATTTTCACCGCTGTTTTGTTTGCAGCTTCCTCAGCCTTAGCATCTAAAGGTGAAGAATTGTTTACTGGTGTTGTTCCAATTTTGGTTGAATTGGATGGTGATGTTAATGGTCATAAATTTTCTGTTTCTGGTGAAGGTGAAGGTGATGCTACTTATGGTAAATTGACTTTGAAATTTATTTGTACTACTGGTAAATTGCCAGTTCCATGGCCAACTTTGGTTACTACTTTGTCTTGGGGTGTTCAATGTTTTGCTAGATATCCAGATCATATGAAACAACATGATTTTTTTAAATCTGCTATGCCAGAAGGTTATGTTCAAGAAAGAACTATTTTTTTTAAAGATGATGGTAATTATAAAACTAGAGCTGAAGTTAAATTTGAA…	GCGCCCAATACGCAAACCGCCTCTCCCCGCGCGTTGGCCGATTCATTAATGCAGCTGGCACGACAGGTTTCCCGACTGGAAAGCGGGCAGTGAGCGCAACGCAATTAATGTGAGTTAGCTCACTCATTAGGCACCCCAGGCTTTACACTTTATGCTTCCGGCTCGTATGTTGTGTGGAATTGTGAGCGGATAACAATTTCACACAGGAAACAGCTATGACCATGATTACGCCAAGCTTGCATGCCTGCAGGTCGACTCTAGAATAGCTTCAAAATGTTTCTACTCCTTTTTTACTCTTCCAGATTTTCTCGGACTCCGCGCATCGCCGTACCACTTCAAAACACCCAAGCACAGCATACTAAATTTCCCCTCTTTCTTCCTCTAGGGTGTCGTTAATTA…	pTEF1-APRE.MTQ2.FLO42-tCYC1-LEU2	This study
pYEplac181 aPre-mTq2-Sed1	ATGCGTTTTCCCTCAATTTTCACCGCTGTTTTGTTTGCAGCTTCCTCAGCCTTAGCATCTAAAGGTGAAGAATTGTTTACTGGTGTTGTTCCAATTTTGGTTGAATTGGATGGTGATGTTAATGGTCATAAATTTTCTGTTTCTGGTGAAGGTGAAGGTGATGCTACTTATGGTAAATTGACTTTGAAATTTATTTGTACTACTGGTAAATTGCCAGTTCCATGGCCAACTTTGGTTACTACTTTGTCTTGGGGTGTTCAATGTTTTGCTAGATATCCAGATCATATGAAACAACATGATTTTTTTAAATCTGCTATGCCAGAAGGTTATGTTCAAGAAAGAACTATTTTTTTTAAAGATGATGGTAATTATAAAACTAGAGCTGAAGTTAAATTTGAA…	GCGCCCAATACGCAAACCGCCTCTCCCCGCGCGTTGGCCGATTCATTAATGCAGCTGGCACGACAGGTTTCCCGACTGGAAAGCGGGCAGTGAGCGCAACGCAATTAATGTGAGTTAGCTCACTCATTAGGCACCCCAGGCTTTACACTTTATGCTTCCGGCTCGTATGTTGTGTGGAATTGTGAGCGGATAACAATTTCACACAGGAAACAGCTATGACCATGATTACGCCAAGCTTGCATGCCTGCAGGTCGACTCTAGAATAGCTTCAAAATGTTTCTACTCCTTTTTTACTCTTCCAGATTTTCTCGGACTCCGCGCATCGCCGTACCACTTCAAAACACCCAAGCACAGCATACTAAATTTCCCCTCTTTCTTCCTCTAGGGTGTCGTTAATTA…	pTEF1-APRE.MTQ2.SED1-tCYC1-LEU2	This study
pYEplac181 aPre-mTq2-Suc2	ATGCGTTTTCCCTCAATTTTCACCGCTGTTTTGTTTGCAGCTTCCTCAGCCTTAGCATCTAAAGGTGAAGAATTGTTTACTGGTGTTGTTCCAATTTTGGTTGAATTGGATGGTGATGTTAATGGTCATAAATTTTCTGTTTCTGGTGAAGGTGAAGGTGATGCTACTTATGGTAAATTGACTTTGAAATTTATTTGTACTACTGGTAAATTGCCAGTTCCATGGCCAACTTTGGTTACTACTTTGTCTTGGGGTGTTCAATGTTTTGCTAGATATCCAGATCATATGAAACAACATGATTTTTTTAAATCTGCTATGCCAGAAGGTTATGTTCAAGAAAGAACTATTTTTTTTAAAGATGATGGTAATTATAAAACTAGAGCTGAAGTTAAATTTGAA…	GCGCCCAATACGCAAACCGCCTCTCCCCGCGCGTTGGCCGATTCATTAATGCAGCTGGCACGACAGGTTTCCCGACTGGAAAGCGGGCAGTGAGCGCAACGCAATTAATGTGAGTTAGCTCACTCATTAGGCACCCCAGGCTTTACACTTTATGCTTCCGGCTCGTATGTTGTGTGGAATTGTGAGCGGATAACAATTTCACACAGGAAACAGCTATGACCATGATTACGCCAAGCTTGCATGCCTGCAGGTCGACTCTAGAATAGCTTCAAAATGTTTCTACTCCTTTTTTACTCTTCCAGATTTTCTCGGACTCCGCGCATCGCCGTACCACTTCAAAACACCCAAGCACAGCATACTAAATTTCCCCTCTTTCTTCCTCTAGGGTGTCGTTAATTA…	pTEF1-APRE.MTQ2.SUC2-tCYC1-LEU2	This study
pYEplac181 aPre-mTq2-Yps1	ATGCGTTTTCCCTCAATTTTCACCGCTGTTTTGTTTGCAGCTTCCTCAGCCTTAGCATCTAAAGGTGAAGAATTGTTTACTGGTGTTGTTCCAATTTTGGTTGAATTGGATGGTGATGTTAATGGTCATAAATTTTCTGTTTCTGGTGAAGGTGAAGGTGATGCTACTTATGGTAAATTGACTTTGAAATTTATTTGTACTACTGGTAAATTGCCAGTTCCATGGCCAACTTTGGTTACTACTTTGTCTTGGGGTGTTCAATGTTTTGCTAGATATCCAGATCATATGAAACAACATGATTTTTTTAAATCTGCTATGCCAGAAGGTTATGTTCAAGAAAGAACTATTTTTTTTAAAGATGATGGTAATTATAAAACTAGAGCTGAAGTTAAATTTGAA…	GCGCCCAATACGCAAACCGCCTCTCCCCGCGCGTTGGCCGATTCATTAATGCAGCTGGCACGACAGGTTTCCCGACTGGAAAGCGGGCAGTGAGCGCAACGCAATTAATGTGAGTTAGCTCACTCATTAGGCACCCCAGGCTTTACACTTTATGCTTCCGGCTCGTATGTTGTGTGGAATTGTGAGCGGATAACAATTTCACACAGGAAACAGCTATGACCATGATTACGCCAAGCTTGCATGCCTGCAGGTCGACTCTAGAATAGCTTCAAAATGTTTCTACTCCTTTTTTACTCTTCCAGATTTTCTCGGACTCCGCGCATCGCCGTACCACTTCAAAACACCCAAGCACAGCATACTAAATTTCCCCTCTTTCTTCCTCTAGGGTGTCGTTAATTA…	pTEF1-APRE.MTQ2.YPS1-tCYC1-LEU2	This study
pYEplac181 mTq2	ATGTCTAAAGGTGAAGAATTGTTTACTGGTGTTGTTCCAATTTTGGTTGAATTGGATGGTGATGTTAATGGTCATAAATTTTCTGTTTCTGGTGAAGGTGAAGGTGATGCTACTTATGGTAAATTGACTTTGAAATTTATTTGTACTACTGGTAAATTGCCAGTTCCATGGCCAACTTTGGTTACTACTTTGTCTTGGGGTGTTCAATGTTTTGCTAGATATCCAGATCATATGAAACAACATGATTTTTTTAAATCTGCTATGCCAGAAGGTTATGTTCAAGAAAGAACTATTTTTTTTAAAGATGATGGTAATTATAAAACTAGAGCTGAAGTTAAATTTGAAGGTGATACTTTGGTTAATAGAATTGAATTGAAAGGTATTGATTTTAAAGAAGAT…	GCGCCCAATACGCAAACCGCCTCTCCCCGCGCGTTGGCCGATTCATTAATGCAGCTGGCACGACAGGTTTCCCGACTGGAAAGCGGGCAGTGAGCGCAACGCAATTAATGTGAGTTAGCTCACTCATTAGGCACCCCAGGCTTTACACTTTATGCTTCCGGCTCGTATGTTGTGTGGAATTGTGAGCGGATAACAATTTCACACAGGAAACAGCTATGACCATGATTACGCCAAGCTTGCATGCCTGCAGGTCGACTCTAGAATAGCTTCAAAATGTTTCTACTCCTTTTTTACTCTTCCAGATTTTCTCGGACTCCGCGCATCGCCGTACCACTTCAAAACACCCAAGCACAGCATACTAAATTTCCCCTCTTTCTTCCTCTAGGGTGTCGTTAATTA…	pTEF1-MTQ2-tCYC1-LEU2	This study
pYEplac181 aPrePro	ATGAGATTTCCTTCAATTTTTACTGCAGTTTTATTCGCAGCATCCTCCGCATTAGCTGCTCCAGTCAACACTACAACAGAAGATGAAACGGCACAAATTCCGGCTGAAGCTGTCATCGGTTACTTAGATTTAGAAGGGGATTTCGATGTTGCTGTTTTGCCATTTTCCAACAGCACAAATAACGGGTTATTGTTTATAAATACTACTATTGCCAGCATTGCTGCTAAAGAAGAAGGGGTATCTTTGGATAAAAGAGAGGCTGAAGCT	GCGCCCAATACGCAAACCGCCTCTCCCCGCGCGTTGGCCGATTCATTAATGCAGCTGGCACGACAGGTTTCCCGACTGGAAAGCGGGCAGTGAGCGCAACGCAATTAATGTGAGTTAGCTCACTCATTAGGCACCCCAGGCTTTACACTTTATGCTTCCGGCTCGTATGTTGTGTGGAATTGTGAGCGGATAACAATTTCACACAGGAAACAGCTATGACCATGATTACGCCAAGCTTGCATGCCTGCAGGTCGACTCTAGAATAGCTTCAAAATGTTTCTACTCCTTTTTTACTCTTCCAGATTTTCTCGGACTCCGCGCATCGCCGTACCACTTCAAAACACCCAAGCACAGCATACTAAATTTCCCCTCTTTCTTCCTCTAGGGTGTCGTTAATTA…	pTEF1-APREPRO-tCYC1-LEU2	This study
pYEplac181 aPreProv2	ATGAGATTTCCTTCAATTTTTACTGACGTTTTATTCGCAGCATCCTCCGCATTAGCTACTCCAGTCAACACTACAACAGAAGATGAAACGGCACAAATTCCGGCTGAAGCTGTCATCGGTTACTCAGATTTAGAAGGGGATTTCGATGTTGCTGTTTTGCCATTTTCCAACAGCACAAATAACGGGTTATTGTTTATAAATACTACTATTGCCAGCATTGCTGCTAAAGAAGAAGGGGTATCTTTGGAAAAAAGAGAGGCTGAAGCTGAATTC	GCGCCCAATACGCAAACCGCCTCTCCCCGCGCGTTGGCCGATTCATTAATGCAGCTGGCACGACAGGTTTCCCGACTGGAAAGCGGGCAGTGAGCGCAACGCAATTAATGTGAGTTAGCTCACTCATTAGGCACCCCAGGCTTTACACTTTATGCTTCCGGCTCGTATGTTGTGTGGAATTGTGAGCGGATAACAATTTCACACAGGAAACAGCTATGACCATGATTACGCCAAGCTTGCATGCCTGCAGGTCGACTCTAGAATAGCTTCAAAATGTTTCTACTCCTTTTTTACTCTTCCAGATTTTCTCGGACTCCGCGCATCGCCGTACCACTTCAAAACACCCAAGCACAGCATACTAAATTTCCCCTCTTTCTTCCTCTAGGGTGTCGTTAATTA…	pTEF1-APREPROV2-tCYC1-LEU2	This study
pYEplac181 aPreProv3	ATGAGATTTCCTTCAATTTTTACTGACGTTTTATTCGCAGCATCCTCCGCATTAGCTACTCCAGTCAACACTACAACAGAAGATGAAACGGCACAAATTCCGGCTGAAGCTGTCATCGGTTACTCAGATTTAGAAGGGGATTTCGATGTTGCTGTTTTGCCATTTTCCAACAGCACAAATAACGGGTTATTGTTTATAAATACTACTATTGCCAGCATTGCTGCTAAAGAAGAAGGGGTATCTTTGGAAAAAAGAGAGACTGAAGCTGAATTC	GCGCCCAATACGCAAACCGCCTCTCCCCGCGCGTTGGCCGATTCATTAATGCAGCTGGCACGACAGGTTTCCCGACTGGAAAGCGGGCAGTGAGCGCAACGCAATTAATGTGAGTTAGCTCACTCATTAGGCACCCCAGGCTTTACACTTTATGCTTCCGGCTCGTATGTTGTGTGGAATTGTGAGCGGATAACAATTTCACACAGGAAACAGCTATGACCATGATTACGCCAAGCTTGCATGCCTGCAGGTCGACTCTAGAATAGCTTCAAAATGTTTCTACTCCTTTTTTACTCTTCCAGATTTTCTCGGACTCCGCGCATCGCCGTACCACTTCAAAACACCCAAGCACAGCATACTAAATTTCCCCTCTTTCTTCCTCTAGGGTGTCGTTAATTA…	pTEF1-APREPROV3-tCYC1-LEU2	This study
pYEplac181 aPreProv4	ATGAGATTTCCTTCAATTTTTACTGCAGTTTTATTCGCAGCATCCTCCGCATTAGCTGCTCCAGCCAACACTACAACAGAAGATGAAACGGCACAAATTCCGGCTGAAGCTGTCATCGATTACTCAGATTTAGAAGGGGATTTCGATGCTGCTGCTTTGCCATTGTCCAACAGCACAAATAACGGGTTATCGTCTACAAATACTACTATTGCCAGCATTGCTGCTAAAGAAGAAGGGGTATCTTTGGATAAAAGAGAGGCTGAAGCT	GCGCCCAATACGCAAACCGCCTCTCCCCGCGCGTTGGCCGATTCATTAATGCAGCTGGCACGACAGGTTTCCCGACTGGAAAGCGGGCAGTGAGCGCAACGCAATTAATGTGAGTTAGCTCACTCATTAGGCACCCCAGGCTTTACACTTTATGCTTCCGGCTCGTATGTTGTGTGGAATTGTGAGCGGATAACAATTTCACACAGGAAACAGCTATGACCATGATTACGCCAAGCTTGCATGCCTGCAGGTCGACTCTAGAATAGCTTCAAAATGTTTCTACTCCTTTTTTACTCTTCCAGATTTTCTCGGACTCCGCGCATCGCCGTACCACTTCAAAACACCCAAGCACAGCATACTAAATTTCCCCTCTTTCTTCCTCTAGGGTGTCGTTAATTA…	pTEF1-APREPROV4-tCYC1-LEU2	This study
pYEplac181 Ost1	ATGAGACAGGTTTGGTTCTCTTGGATAGTCGGTTTCCTTTGCTTCTTCAACGTATCAAGTGCC	GCGCCCAATACGCAAACCGCCTCTCCCCGCGCGTTGGCCGATTCATTAATGCAGCTGGCACGACAGGTTTCCCGACTGGAAAGCGGGCAGTGAGCGCAACGCAATTAATGTGAGTTAGCTCACTCATTAGGCACCCCAGGCTTTACACTTTATGCTTCCGGCTCGTATGTTGTGTGGAATTGTGAGCGGATAACAATTTCACACAGGAAACAGCTATGACCATGATTACGCCAAGCTTGCATGCCTGCAGGTCGACTCTAGAATAGCTTCAAAATGTTTCTACTCCTTTTTTACTCTTCCAGATTTTCTCGGACTCCGCGCATCGCCGTACCACTTCAAAACACCCAAGCACAGCATACTAAATTTCCCCTCTTTCTTCCTCTAGGGTGTCGTTAATTA…	pTEF1-OST1-tCYC1-LEU2	This study
pYEplac181 Ost1aPro	ATGAGACAGGTTTGGTTCTCTTGGATAGTCGGTTTCCTTTGCTTCTTCAACGTATCAAGTGCCGCTCCAGTCAACACTACAACAGAAGATGAAACGGCACAAATTCCGGCTGAAGCTGTCATCGGTTACTTAGATTTAGAAGGGGATTTCGATGTTGCTGTTTTGCCATTTTCCAACAGCACAAATAACGGGTTATTGTTTATAAATACTACTATTGCCAGCATTGCTGCTAAAGAAGAAGGGGTATCTTTGGATAAAAGAGAGGCTGAAGCT	GCGCCCAATACGCAAACCGCCTCTCCCCGCGCGTTGGCCGATTCATTAATGCAGCTGGCACGACAGGTTTCCCGACTGGAAAGCGGGCAGTGAGCGCAACGCAATTAATGTGAGTTAGCTCACTCATTAGGCACCCCAGGCTTTACACTTTATGCTTCCGGCTCGTATGTTGTGTGGAATTGTGAGCGGATAACAATTTCACACAGGAAACAGCTATGACCATGATTACGCCAAGCTTGCATGCCTGCAGGTCGACTCTAGAATAGCTTCAAAATGTTTCTACTCCTTTTTTACTCTTCCAGATTTTCTCGGACTCCGCGCATCGCCGTACCACTTCAAAACACCCAAGCACAGCATACTAAATTTCCCCTCTTTCTTCCTCTAGGGTGTCGTTAATTA…	pTEF1-OST1.APRO-tCYC1-LEU2	This study
pYEplac181 aPre-mTq2	ATGCGTTTTCCCTCAATTTTCACCGCTGTTTTGTTTGCAGCTTCCTCAGCCTTAGCATCTAAAGGTGAAGAATTGTTTACTGGTGTTGTTCCAATTTTGGTTGAATTGGATGGTGATGTTAATGGTCATAAATTTTCTGTTTCTGGTGAAGGTGAAGGTGATGCTACTTATGGTAAATTGACTTTGAAATTTATTTGTACTACTGGTAAATTGCCAGTTCCATGGCCAACTTTGGTTACTACTTTGTCTTGGGGTGTTCAATGTTTTGCTAGATATCCAGATCATATGAAACAACATGATTTTTTTAAATCTGCTATGCCAGAAGGTTATGTTCAAGAAAGAACTATTTTTTTTAAAGATGATGGTAATTATAAAACTAGAGCTGAAGTTAAATTTGAA…	GCGCCCAATACGCAAACCGCCTCTCCCCGCGCGTTGGCCGATTCATTAATGCAGCTGGCACGACAGGTTTCCCGACTGGAAAGCGGGCAGTGAGCGCAACGCAATTAATGTGAGTTAGCTCACTCATTAGGCACCCCAGGCTTTACACTTTATGCTTCCGGCTCGTATGTTGTGTGGAATTGTGAGCGGATAACAATTTCACACAGGAAACAGCTATGACCATGATTACGCCAAGCTTGCATGCCTGCAGGTCGACTCTAGAATAGCTTCAAAATGTTTCTACTCCTTTTTTACTCTTCCAGATTTTCTCGGACTCCGCGCATCGCCGTACCACTTCAAAACACCCAAGCACAGCATACTAAATTTCCCCTCTTTCTTCCTCTAGGGTGTCGTTAATTA…	pTEF1-APRE.MTQ2-tCYC1-LEU2	This study
pYEplac181 aPrePro-mTq2	ATGAGATTTCCTTCAATTTTTACTGCAGTTTTATTCGCAGCATCCTCCGCATTAGCTGCTCCAGTCAACACTACAACAGAAGATGAAACGGCACAAATTCCGGCTGAAGCTGTCATCGGTTACTTAGATTTAGAAGGGGATTTCGATGTTGCTGTTTTGCCATTTTCCAACAGCACAAATAACGGGTTATTGTTTATAAATACTACTATTGCCAGCATTGCTGCTAAAGAAGAAGGGGTATCTTTGGATAAAAGAGAGGCTGAAGCTTCTAAAGGTGAAGAATTGTTTACTGGTGTTGTTCCAATTTTGGTTGAATTGGATGGTGATGTTAATGGTCATAAATTTTCTGTTTCTGGTGAAGGTGAAGGTGATGCTACTTATGGTAAATTGACTTTGAAA…	GCGCCCAATACGCAAACCGCCTCTCCCCGCGCGTTGGCCGATTCATTAATGCAGCTGGCACGACAGGTTTCCCGACTGGAAAGCGGGCAGTGAGCGCAACGCAATTAATGTGAGTTAGCTCACTCATTAGGCACCCCAGGCTTTACACTTTATGCTTCCGGCTCGTATGTTGTGTGGAATTGTGAGCGGATAACAATTTCACACAGGAAACAGCTATGACCATGATTACGCCAAGCTTGCATGCCTGCAGGTCGACTCTAGAATAGCTTCAAAATGTTTCTACTCCTTTTTTACTCTTCCAGATTTTCTCGGACTCCGCGCATCGCCGTACCACTTCAAAACACCCAAGCACAGCATACTAAATTTCCCCTCTTTCTTCCTCTAGGGTGTCGTTAATTA…	pTEF1-APREPRO.MTQ2-tCYC1-LEU2	This study
pYEplac181 aPreProv2-mTq2	ATGAGATTTCCTTCAATTTTTACTGACGTTTTATTCGCAGCATCCTCCGCATTAGCTACTCCAGTCAACACTACAACAGAAGATGAAACGGCACAAATTCCGGCTGAAGCTGTCATCGGTTACTCAGATTTAGAAGGGGATTTCGATGTTGCTGTTTTGCCATTTTCCAACAGCACAAATAACGGGTTATTGTTTATAAATACTACTATTGCCAGCATTGCTGCTAAAGAAGAAGGGGTATCTTTGGAAAAAAGAGAGGCTGAAGCTGAATTCTCTAAAGGTGAAGAATTGTTTACTGGTGTTGTTCCAATTTTGGTTGAATTGGATGGTGATGTTAATGGTCATAAATTTTCTGTTTCTGGTGAAGGTGAAGGTGATGCTACTTATGGTAAATTGACT…	GCGCCCAATACGCAAACCGCCTCTCCCCGCGCGTTGGCCGATTCATTAATGCAGCTGGCACGACAGGTTTCCCGACTGGAAAGCGGGCAGTGAGCGCAACGCAATTAATGTGAGTTAGCTCACTCATTAGGCACCCCAGGCTTTACACTTTATGCTTCCGGCTCGTATGTTGTGTGGAATTGTGAGCGGATAACAATTTCACACAGGAAACAGCTATGACCATGATTACGCCAAGCTTGCATGCCTGCAGGTCGACTCTAGAATAGCTTCAAAATGTTTCTACTCCTTTTTTACTCTTCCAGATTTTCTCGGACTCCGCGCATCGCCGTACCACTTCAAAACACCCAAGCACAGCATACTAAATTTCCCCTCTTTCTTCCTCTAGGGTGTCGTTAATTA…	pTEF1-APREPROV2.MTQ2-tCYC1-LEU2	This study
pYEplac181 aPreProv3-mTq2	ATGAGATTTCCTTCAATTTTTACTGACGTTTTATTCGCAGCATCCTCCGCATTAGCTACTCCAGTCAACACTACAACAGAAGATGAAACGGCACAAATTCCGGCTGAAGCTGTCATCGGTTACTCAGATTTAGAAGGGGATTTCGATGTTGCTGTTTTGCCATTTTCCAACAGCACAAATAACGGGTTATTGTTTATAAATACTACTATTGCCAGCATTGCTGCTAAAGAAGAAGGGGTATCTTTGGAAAAAAGAGAGACTGAAGCTGAATTCTCTAAAGGTGAAGAATTGTTTACTGGTGTTGTTCCAATTTTGGTTGAATTGGATGGTGATGTTAATGGTCATAAATTTTCTGTTTCTGGTGAAGGTGAAGGTGATGCTACTTATGGTAAATTGACT…	GCGCCCAATACGCAAACCGCCTCTCCCCGCGCGTTGGCCGATTCATTAATGCAGCTGGCACGACAGGTTTCCCGACTGGAAAGCGGGCAGTGAGCGCAACGCAATTAATGTGAGTTAGCTCACTCATTAGGCACCCCAGGCTTTACACTTTATGCTTCCGGCTCGTATGTTGTGTGGAATTGTGAGCGGATAACAATTTCACACAGGAAACAGCTATGACCATGATTACGCCAAGCTTGCATGCCTGCAGGTCGACTCTAGAATAGCTTCAAAATGTTTCTACTCCTTTTTTACTCTTCCAGATTTTCTCGGACTCCGCGCATCGCCGTACCACTTCAAAACACCCAAGCACAGCATACTAAATTTCCCCTCTTTCTTCCTCTAGGGTGTCGTTAATTA…	pTEF1-APREPROV3.MTQ2-tCYC1-LEU2	This study
pYEplac181 aPreProv4-mTq2	ATGAGATTTCCTTCAATTTTTACTGCAGTTTTATTCGCAGCATCCTCCGCATTAGCTGCTCCAGCCAACACTACAACAGAAGATGAAACGGCACAAATTCCGGCTGAAGCTGTCATCGATTACTCAGATTTAGAAGGGGATTTCGATGCTGCTGCTTTGCCATTGTCCAACAGCACAAATAACGGGTTATCGTCTACAAATACTACTATTGCCAGCATTGCTGCTAAAGAAGAAGGGGTATCTTTGGATAAAAGAGAGGCTGAAGCTTCTAAAGGTGAAGAATTGTTTACTGGTGTTGTTCCAATTTTGGTTGAATTGGATGGTGATGTTAATGGTCATAAATTTTCTGTTTCTGGTGAAGGTGAAGGTGATGCTACTTATGGTAAATTGACTTTGAAA…	GCGCCCAATACGCAAACCGCCTCTCCCCGCGCGTTGGCCGATTCATTAATGCAGCTGGCACGACAGGTTTCCCGACTGGAAAGCGGGCAGTGAGCGCAACGCAATTAATGTGAGTTAGCTCACTCATTAGGCACCCCAGGCTTTACACTTTATGCTTCCGGCTCGTATGTTGTGTGGAATTGTGAGCGGATAACAATTTCACACAGGAAACAGCTATGACCATGATTACGCCAAGCTTGCATGCCTGCAGGTCGACTCTAGAATAGCTTCAAAATGTTTCTACTCCTTTTTTACTCTTCCAGATTTTCTCGGACTCCGCGCATCGCCGTACCACTTCAAAACACCCAAGCACAGCATACTAAATTTCCCCTCTTTCTTCCTCTAGGGTGTCGTTAATTA…	pTEF1-APREPROV4.MTQ2-tCYC1-LEU2	This study
pYEplac181 Ost1-mTq2	ATGAGACAGGTTTGGTTCTCTTGGATAGTCGGTTTCCTTTGCTTCTTCAACGTATCAAGTGCCTCTAAAGGTGAAGAATTGTTTACTGGTGTTGTTCCAATTTTGGTTGAATTGGATGGTGATGTTAATGGTCATAAATTTTCTGTTTCTGGTGAAGGTGAAGGTGATGCTACTTATGGTAAATTGACTTTGAAATTTATTTGTACTACTGGTAAATTGCCAGTTCCATGGCCAACTTTGGTTACTACTTTGTCTTGGGGTGTTCAATGTTTTGCTAGATATCCAGATCATATGAAACAACATGATTTTTTTAAATCTGCTATGCCAGAAGGTTATGTTCAAGAAAGAACTATTTTTTTTAAAGATGATGGTAATTATAAAACTAGAGCTGAAGTTAAA…	GCGCCCAATACGCAAACCGCCTCTCCCCGCGCGTTGGCCGATTCATTAATGCAGCTGGCACGACAGGTTTCCCGACTGGAAAGCGGGCAGTGAGCGCAACGCAATTAATGTGAGTTAGCTCACTCATTAGGCACCCCAGGCTTTACACTTTATGCTTCCGGCTCGTATGTTGTGTGGAATTGTGAGCGGATAACAATTTCACACAGGAAACAGCTATGACCATGATTACGCCAAGCTTGCATGCCTGCAGGTCGACTCTAGAATAGCTTCAAAATGTTTCTACTCCTTTTTTACTCTTCCAGATTTTCTCGGACTCCGCGCATCGCCGTACCACTTCAAAACACCCAAGCACAGCATACTAAATTTCCCCTCTTTCTTCCTCTAGGGTGTCGTTAATTA…	pTEF1-OST1.MTQ2-tCYC1-LEU2	This study
pYEplac181 Ost1aPro-mTq2	ATGAGACAGGTTTGGTTCTCTTGGATAGTCGGTTTCCTTTGCTTCTTCAACGTATCAAGTGCCGCTCCAGTCAACACTACAACAGAAGATGAAACGGCACAAATTCCGGCTGAAGCTGTCATCGGTTACTTAGATTTAGAAGGGGATTTCGATGTTGCTGTTTTGCCATTTTCCAACAGCACAAATAACGGGTTATTGTTTATAAATACTACTATTGCCAGCATTGCTGCTAAAGAAGAAGGGGTATCTTTGGATAAAAGAGAGGCTGAAGCTTCTAAAGGTGAAGAATTGTTTACTGGTGTTGTTCCAATTTTGGTTGAATTGGATGGTGATGTTAATGGTCATAAATTTTCTGTTTCTGGTGAAGGTGAAGGTGATGCTACTTATGGTAAATTGACT…	GCGCCCAATACGCAAACCGCCTCTCCCCGCGCGTTGGCCGATTCATTAATGCAGCTGGCACGACAGGTTTCCCGACTGGAAAGCGGGCAGTGAGCGCAACGCAATTAATGTGAGTTAGCTCACTCATTAGGCACCCCAGGCTTTACACTTTATGCTTCCGGCTCGTATGTTGTGTGGAATTGTGAGCGGATAACAATTTCACACAGGAAACAGCTATGACCATGATTACGCCAAGCTTGCATGCCTGCAGGTCGACTCTAGAATAGCTTCAAAATGTTTCTACTCCTTTTTTACTCTTCCAGATTTTCTCGGACTCCGCGCATCGCCGTACCACTTCAAAACACCCAAGCACAGCATACTAAATTTCCCCTCTTTCTTCCTCTAGGGTGTCGTTAATTA…	pTEF1-OST1.APRO.MTQ2-tCYC1-LEU2	This study
pYEplac195 A2AR	ATGCCTATCATGGGTTCTAGCGTGTATATCACTGTAGAGCTTGCAATCGCGGTCTTGGCCATCCTCGGGAACGTCCTCGTGTGTTGGGCCGTATGGCTGAATAGCAACCTCCAGAACGTGACCAATTACTTTGTGGTGTCTCTTGCCGCGGCTGACATTGCCGTAGGGGTGCTCGCGATCCCGTTCGCCATTACAATCTCCACCGGCTTTTGCGCTGCATGTCATGGGTGTTTGTTTATAGCCTGTTTCGTCCTCGTTCTGACACAGTCTAGCATCTTCAGTTTGCTGGCCATCGCCATTGATAGGTATATCGCCATCCGGATCCCACTTCGCTATAACGGGCTTGTCACAGGGACACGCGCCAAAGGAATCATTGCAATCTGCTGGGTGCTGTCATTT…	GCGCCCAATACGCAAACCGCCTCTCCCCGCGCGTTGGCCGATTCATTAATGCAGCTGGCACGACAGGTTTCCCGACTGGAAAGCGGGCAGTGAGCGCAACGCAATTAATGTGAGTTAGCTCACTCATTAGGCACCCCAGGCTTTACACTTTATGCTTCCGGCTCGTATGTTGTGTGGAATTGTGAGCGGATAACAATTTCACACAGGAAACAGCTATGACCATGATTACGCCAAGCTTGCATGCCTGCAGGTCGACTCTAGAATAGCTTCAAAATGTTTCTACTCCTTTTTTACTCTTCCAGATTTTCTCGGACTCCGCGCATCGCCGTACCACTTCAAAACACCCAAGCACAGCATACTAAATTTCCCCTCTTTCTTCCTCTAGGGTGTCGTTAATTA…	pTEF1-A2AR-tCYC1-URA3	This study
pYEplac195 AGTR1	ATGATCCTCAACTCCTCAACTGAAGACGGTATAAAAAGAATCCAGGATGATTGCCCAAAAGCAGGGCGGCATAACTACATATTCGTGATGATCCCCACTCTTTATAGTATTATCTTTGTGGTGGGCATCTTCGGGAATTCACTCGTTGTGATCGTGATTTACTTTTATATGAAGCTTAAGACGGTGGCCTCCGTTTTCCTGCTGAATCTCGCTTTGGCCGACCTGTGCTTTCTTCTCACCTTGCCCTTGTGGGCCGTGTACACCGCGATGGAGTACCGATGGCCTTTCGGTAACTACCTGTGTAAGATCGCTAGCGCCAGCGTATCTTTTAATCTTTATGCCTCTGTTTTCCTCCTCACATGCCTGTCTATTGATCGGTATCTGGCCATCGTACATCCG…	GCGCCCAATACGCAAACCGCCTCTCCCCGCGCGTTGGCCGATTCATTAATGCAGCTGGCACGACAGGTTTCCCGACTGGAAAGCGGGCAGTGAGCGCAACGCAATTAATGTGAGTTAGCTCACTCATTAGGCACCCCAGGCTTTACACTTTATGCTTCCGGCTCGTATGTTGTGTGGAATTGTGAGCGGATAACAATTTCACACAGGAAACAGCTATGACCATGATTACGCCAAGCTTGCATGCCTGCAGGTCGACTCTAGAATAGCTTCAAAATGTTTCTACTCCTTTTTTACTCTTCCAGATTTTCTCGGACTCCGCGCATCGCCGTACCACTTCAAAACACCCAAGCACAGCATACTAAATTTCCCCTCTTTCTTCCTCTAGGGTGTCGTTAATTA…	pTEF1-AGTR1-tCYC1-URA3	This study
pYEplac195 AGTR1.N295S	ATGATCCTCAACTCCTCAACTGAAGACGGTATAAAAAGAATCCAGGATGATTGCCCAAAAGCAGGGCGGCATAACTACATATTCGTGATGATCCCCACTCTTTATAGTATTATCTTTGTGGTGGGCATCTTCGGGAATTCACTCGTTGTGATCGTGATTTACTTTTATATGAAGCTTAAGACGGTGGCCTCCGTTTTCCTGCTGAATCTCGCTTTGGCCGACCTGTGCTTTCTTCTCACCTTGCCCTTGTGGGCCGTGTACACCGCGATGGAGTACCGATGGCCTTTCGGTAACTACCTGTGTAAGATCGCTAGCGCCAGCGTATCTTTTAATCTTTATGCCTCTGTTTTCCTCCTCACATGCCTGTCTATTGATCGGTATCTGGCCATCGTACATCCG…	GCGCCCAATACGCAAACCGCCTCTCCCCGCGCGTTGGCCGATTCATTAATGCAGCTGGCACGACAGGTTTCCCGACTGGAAAGCGGGCAGTGAGCGCAACGCAATTAATGTGAGTTAGCTCACTCATTAGGCACCCCAGGCTTTACACTTTATGCTTCCGGCTCGTATGTTGTGTGGAATTGTGAGCGGATAACAATTTCACACAGGAAACAGCTATGACCATGATTACGCCAAGCTTGCATGCCTGCAGGTCGACTCTAGAATAGCTTCAAAATGTTTCTACTCCTTTTTTACTCTTCCAGATTTTCTCGGACTCCGCGCATCGCCGTACCACTTCAAAACACCCAAGCACAGCATACTAAATTTCCCCTCTTTCTTCCTCTAGGGTGTCGTTAATTA…	pTEF1-AGTR1.N295S-tCYC1-URA3	This study
pYEplac195 C5AR	ATGAATTCATTTAACTATACTACCCCTGATTACGGGCACTATGACGATAAGGACACCCTCGACCTTAATACCCCTGTCGATAAGACAAGCAACACGCTGAGGGTTCCCGATATCTTGGCATTGGTCATTTTCGCCGTGGTGTTCCTGGTTGGGGTGCTGGGAAACGCCTTGGTCGTGTGGGTTACAGCATTTGAAGCTAAACGGACCATCAACGCAATTTGGTTTCTGAATCTCGCAGTGGCCGACTTTCTGTCCTGTCTTGCCTTGCCCATCCTGTTCACATCTATTGTGCAGCACCACCATTGGCCCTTTGGAGGAGCCGCCTGTAGTATCCTGCCCTCTCTGATTCTGCTCAACATGTACGCGTCAATACTCCTTCTCGCAACCATTAGCGCGGAC…	GCGCCCAATACGCAAACCGCCTCTCCCCGCGCGTTGGCCGATTCATTAATGCAGCTGGCACGACAGGTTTCCCGACTGGAAAGCGGGCAGTGAGCGCAACGCAATTAATGTGAGTTAGCTCACTCATTAGGCACCCCAGGCTTTACACTTTATGCTTCCGGCTCGTATGTTGTGTGGAATTGTGAGCGGATAACAATTTCACACAGGAAACAGCTATGACCATGATTACGCCAAGCTTGCATGCCTGCAGGTCGACTCTAGAATAGCTTCAAAATGTTTCTACTCCTTTTTTACTCTTCCAGATTTTCTCGGACTCCGCGCATCGCCGTACCACTTCAAAACACCCAAGCACAGCATACTAAATTTCCCCTCTTTCTTCCTCTAGGGTGTCGTTAATTA…	pTEF1-C5AR-tCYC1-URA3	This study
pYEplac195 CXCR4	ATGGAGGGGATATCAATCTACACATCAGATAATTACACGGAAGAGATGGGTTCCGGCGATTACGACTCTATGAAAGAGCCGTGTTTTAGAGAGGAAAACGCGAACTTTAACAAGATCTTTCTCCCCACCATCTACAGCATCATCTTTCTCACAGGCATCGTAGGGAACGGCCTGGTCATCCTGGTGATGGGATACCAAAAGAAGCTGAGGTCAATGACCGACAAGTATAGGCTCCATCTGTCCGTGGCCGACCTCCTGTTTGTGATTACCCTGCCTTTTTGGGCAGTTGACGCTGTCGCTAATTGGTACTTCGGCAACTTCCTCTGTAAGGCAGTGCACGTTATCTACACTGTGAATCTTTATAGTTCCGTCTTGATCTTGGCCTTTATCAGTCTCGAC…	GCGCCCAATACGCAAACCGCCTCTCCCCGCGCGTTGGCCGATTCATTAATGCAGCTGGCACGACAGGTTTCCCGACTGGAAAGCGGGCAGTGAGCGCAACGCAATTAATGTGAGTTAGCTCACTCATTAGGCACCCCAGGCTTTACACTTTATGCTTCCGGCTCGTATGTTGTGTGGAATTGTGAGCGGATAACAATTTCACACAGGAAACAGCTATGACCATGATTACGCCAAGCTTGCATGCCTGCAGGTCGACTCTAGAATAGCTTCAAAATGTTTCTACTCCTTTTTTACTCTTCCAGATTTTCTCGGACTCCGCGCATCGCCGTACCACTTCAAAACACCCAAGCACAGCATACTAAATTTCCCCTCTTTCTTCCTCTAGGGTGTCGTTAATTA…	pTEF1-CXCR4-tCYC1-URA3	This study
pYEplac195 CXCR4.N119A	ATGGAGGGGATATCAATCTACACATCAGATAATTACACGGAAGAGATGGGTTCCGGCGATTACGACTCTATGAAAGAGCCGTGTTTTAGAGAGGAAAACGCGAACTTTAACAAGATCTTTCTCCCCACCATCTACAGCATCATCTTTCTCACAGGCATCGTAGGGAACGGCCTGGTCATCCTGGTGATGGGATACCAAAAGAAGCTGAGGTCAATGACCGACAAGTATAGGCTCCATCTGTCCGTGGCCGACCTCCTGTTTGTGATTACCCTGCCTTTTTGGGCAGTTGACGCTGTCGCTAATTGGTACTTCGGCAACTTCCTCTGTAAGGCAGTGCACGTTATCTACACTGTGGCTCTTTATAGTTCCGTCTTGATCTTGGCCTTTATCAGTCTCGAC…	GCGCCCAATACGCAAACCGCCTCTCCCCGCGCGTTGGCCGATTCATTAATGCAGCTGGCACGACAGGTTTCCCGACTGGAAAGCGGGCAGTGAGCGCAACGCAATTAATGTGAGTTAGCTCACTCATTAGGCACCCCAGGCTTTACACTTTATGCTTCCGGCTCGTATGTTGTGTGGAATTGTGAGCGGATAACAATTTCACACAGGAAACAGCTATGACCATGATTACGCCAAGCTTGCATGCCTGCAGGTCGACTCTAGAATAGCTTCAAAATGTTTCTACTCCTTTTTTACTCTTCCAGATTTTCTCGGACTCCGCGCATCGCCGTACCACTTCAAAACACCCAAGCACAGCATACTAAATTTCCCCTCTTTCTTCCTCTAGGGTGTCGTTAATTA…	pTEF1-CXCR4.N119A-tCYC1-URA3	This study
pYEplac195 GPR68	ATGGGGAACATCACTGCCGACAATAGCTCCATGAGCTGTACCATCGACCACACTATCCACCAGACCCTCGCTCCCGTGGTTTACGTTACGGTACTTGTCGTAGGCTTCCCTGCCAACTGCCTCAGTCTCTACTTTGGGTACCTGCAGATAAAAGCTCGCAACGAGTTGGGAGTGTACTTGTGCAACCTGACAGTGGCAGACCTGTTCTACATATGCTCCCTTCCCTTTTGGCTGCAGTACGTCCTCCAGCATGATAATTGGTCCCATGGTGACCTGAGCTGCCAAGTGTGCGGGATTCTTCTTTATGAGAATATCTACATTTCCGTGGGATTCCTTTGCTGCATCAGCGTGGACCGCTACCTGGCCGTAGCCCATCCTTTCCGATTCCACCAGTTCCGG…	GCGCCCAATACGCAAACCGCCTCTCCCCGCGCGTTGGCCGATTCATTAATGCAGCTGGCACGACAGGTTTCCCGACTGGAAAGCGGGCAGTGAGCGCAACGCAATTAATGTGAGTTAGCTCACTCATTAGGCACCCCAGGCTTTACACTTTATGCTTCCGGCTCGTATGTTGTGTGGAATTGTGAGCGGATAACAATTTCACACAGGAAACAGCTATGACCATGATTACGCCAAGCTTGCATGCCTGCAGGTCGACTCTAGAATAGCTTCAAAATGTTTCTACTCCTTTTTTACTCTTCCAGATTTTCTCGGACTCCGCGCATCGCCGTACCACTTCAAAACACCCAAGCACAGCATACTAAATTTCCCCTCTTTCTTCCTCTAGGGTGTCGTTAATTA…	pTEF1-GPR68-tCYC1-URA3	This study
pYEplac195 SSTR5	ATGGAACCACTCTTCCCTGCCAGCACTCCTAGCTGGAACGCTTCTTCTCCCGGCGCAGCCAGCGGTGGTGGCGACAATAGAACGCTGGTGGGCCCCGCTCCTTCAGCCGGAGCCCGGGCTGTACTGGTCCCAGTCCTGTACCTGCTGGTCTGCGCCGCTGGGTTGGGCGGCAACACACTGGTGATTTACGTAGTGTTGCGGTTTGCAAAGATGAAAACTGTCACGAATATCTATATTCTCAACTTGGCAGTAGCCGACGTGCTGTATATGCTCGGATTGCCGTTCCTGGCCACTCAGAATGCGGCATCTTTCTGGCCTTTCGGACCTGTGCTGTGCAGGCTGGTTATGACCCTTGATGGCGTCAATCAGTTTACCTCCGTTTTTTGCCTGACAGTGATG…	GCGCCCAATACGCAAACCGCCTCTCCCCGCGCGTTGGCCGATTCATTAATGCAGCTGGCACGACAGGTTTCCCGACTGGAAAGCGGGCAGTGAGCGCAACGCAATTAATGTGAGTTAGCTCACTCATTAGGCACCCCAGGCTTTACACTTTATGCTTCCGGCTCGTATGTTGTGTGGAATTGTGAGCGGATAACAATTTCACACAGGAAACAGCTATGACCATGATTACGCCAAGCTTGCATGCCTGCAGGTCGACTCTAGAATAGCTTCAAAATGTTTCTACTCCTTTTTTACTCTTCCAGATTTTCTCGGACTCCGCGCATCGCCGTACCACTTCAAAACACCCAAGCACAGCATACTAAATTTCCCCTCTTTCTTCCTCTAGGGTGTCGTTAATTA…	pTEF1-SSTR5-tCYC1-URA3	This study
pYEplac195 HiBiT-A2AR	ATGGTGAGCGGCTGGCGGCTGTTCAAGAAGATTAGCGGCGGCAGCGGACCTATCATGGGTTCTAGCGTGTATATCACTGTAGAGCTTGCAATCGCGGTCTTGGCCATCCTCGGGAACGTCCTCGTGTGTTGGGCCGTATGGCTGAATAGCAACCTCCAGAACGTGACCAATTACTTTGTGGTGTCTCTTGCCGCGGCTGACATTGCCGTAGGGGTGCTCGCGATCCCGTTCGCCATTACAATCTCCACCGGCTTTTGCGCTGCATGTCATGGGTGTTTGTTTATAGCCTGTTTCGTCCTCGTTCTGACACAGTCTAGCATCTTCAGTTTGCTGGCCATCGCCATTGATAGGTATATCGCCATCCGGATCCCACTTCGCTATAACGGGCTTGTCACAGGG…	GCGCCCAATACGCAAACCGCCTCTCCCCGCGCGTTGGCCGATTCATTAATGCAGCTGGCACGACAGGTTTCCCGACTGGAAAGCGGGCAGTGAGCGCAACGCAATTAATGTGAGTTAGCTCACTCATTAGGCACCCCAGGCTTTACACTTTATGCTTCCGGCTCGTATGTTGTGTGGAATTGTGAGCGGATAACAATTTCACACAGGAAACAGCTATGACCATGATTACGCCAAGCTTGCATGCCTGCAGGTCGACTCTAGAATAGCTTCAAAATGTTTCTACTCCTTTTTTACTCTTCCAGATTTTCTCGGACTCCGCGCATCGCCGTACCACTTCAAAACACCCAAGCACAGCATACTAAATTTCCCCTCTTTCTTCCTCTAGGGTGTCGTTAATTA…	pTEF1-HIBIT.A2AR-tCYC1-URA3	This study
pYEplac195 HiBiT-AGTR1	ATGGTGAGCGGCTGGCGGCTGTTCAAGAAGATTAGCGGCGGCAGCGGAATCCTCAACTCCTCAACTGAAGACGGTATAAAAAGAATCCAGGATGATTGCCCAAAAGCAGGGCGGCATAACTACATATTCGTGATGATCCCCACTCTTTATAGTATTATCTTTGTGGTGGGCATCTTCGGGAATTCACTCGTTGTGATCGTGATTTACTTTTATATGAAGCTTAAGACGGTGGCCTCCGTTTTCCTGCTGAATCTCGCTTTGGCCGACCTGTGCTTTCTTCTCACCTTGCCCTTGTGGGCCGTGTACACCGCGATGGAGTACCGATGGCCTTTCGGTAACTACCTGTGTAAGATCGCTAGCGCCAGCGTATCTTTTAATCTTTATGCCTCTGTTTTCCTC…	GCGCCCAATACGCAAACCGCCTCTCCCCGCGCGTTGGCCGATTCATTAATGCAGCTGGCACGACAGGTTTCCCGACTGGAAAGCGGGCAGTGAGCGCAACGCAATTAATGTGAGTTAGCTCACTCATTAGGCACCCCAGGCTTTACACTTTATGCTTCCGGCTCGTATGTTGTGTGGAATTGTGAGCGGATAACAATTTCACACAGGAAACAGCTATGACCATGATTACGCCAAGCTTGCATGCCTGCAGGTCGACTCTAGAATAGCTTCAAAATGTTTCTACTCCTTTTTTACTCTTCCAGATTTTCTCGGACTCCGCGCATCGCCGTACCACTTCAAAACACCCAAGCACAGCATACTAAATTTCCCCTCTTTCTTCCTCTAGGGTGTCGTTAATTA…	pTEF1-HIBIT.AGTR1-tCYC1-URA3	This study
pYEplac195 HiBiT-AGTR1.N295S	ATGGTGAGCGGCTGGCGGCTGTTCAAGAAGATTAGCGGCGGCAGCGGAATCCTCAACTCCTCAACTGAAGACGGTATAAAAAGAATCCAGGATGATTGCCCAAAAGCAGGGCGGCATAACTACATATTCGTGATGATCCCCACTCTTTATAGTATTATCTTTGTGGTGGGCATCTTCGGGAATTCACTCGTTGTGATCGTGATTTACTTTTATATGAAGCTTAAGACGGTGGCCTCCGTTTTCCTGCTGAATCTCGCTTTGGCCGACCTGTGCTTTCTTCTCACCTTGCCCTTGTGGGCCGTGTACACCGCGATGGAGTACCGATGGCCTTTCGGTAACTACCTGTGTAAGATCGCTAGCGCCAGCGTATCTTTTAATCTTTATGCCTCTGTTTTCCTC…	GCGCCCAATACGCAAACCGCCTCTCCCCGCGCGTTGGCCGATTCATTAATGCAGCTGGCACGACAGGTTTCCCGACTGGAAAGCGGGCAGTGAGCGCAACGCAATTAATGTGAGTTAGCTCACTCATTAGGCACCCCAGGCTTTACACTTTATGCTTCCGGCTCGTATGTTGTGTGGAATTGTGAGCGGATAACAATTTCACACAGGAAACAGCTATGACCATGATTACGCCAAGCTTGCATGCCTGCAGGTCGACTCTAGAATAGCTTCAAAATGTTTCTACTCCTTTTTTACTCTTCCAGATTTTCTCGGACTCCGCGCATCGCCGTACCACTTCAAAACACCCAAGCACAGCATACTAAATTTCCCCTCTTTCTTCCTCTAGGGTGTCGTTAATTA…	pTEF1-HIBIT.AGTR1.N295S-tCYC1-URA3	This study
pYEplac195 HiBiT-CXCR4	ATGGTGAGCGGCTGGCGGCTGTTCAAGAAGATTAGCGGCGGCAGCGGAGAGGGGATATCAATCTACACATCAGATAATTACACGGAAGAGATGGGTTCCGGCGATTACGACTCTATGAAAGAGCCGTGTTTTAGAGAGGAAAACGCGAACTTTAACAAGATCTTTCTCCCCACCATCTACAGCATCATCTTTCTCACAGGCATCGTAGGGAACGGCCTGGTCATCCTGGTGATGGGATACCAAAAGAAGCTGAGGTCAATGACCGACAAGTATAGGCTCCATCTGTCCGTGGCCGACCTCCTGTTTGTGATTACCCTGCCTTTTTGGGCAGTTGACGCTGTCGCTAATTGGTACTTCGGCAACTTCCTCTGTAAGGCAGTGCACGTTATCTACACTGTG…	GCGCCCAATACGCAAACCGCCTCTCCCCGCGCGTTGGCCGATTCATTAATGCAGCTGGCACGACAGGTTTCCCGACTGGAAAGCGGGCAGTGAGCGCAACGCAATTAATGTGAGTTAGCTCACTCATTAGGCACCCCAGGCTTTACACTTTATGCTTCCGGCTCGTATGTTGTGTGGAATTGTGAGCGGATAACAATTTCACACAGGAAACAGCTATGACCATGATTACGCCAAGCTTGCATGCCTGCAGGTCGACTCTAGAATAGCTTCAAAATGTTTCTACTCCTTTTTTACTCTTCCAGATTTTCTCGGACTCCGCGCATCGCCGTACCACTTCAAAACACCCAAGCACAGCATACTAAATTTCCCCTCTTTCTTCCTCTAGGGTGTCGTTAATTA…	pTEF1-HIBIT.CXCR4-tCYC1-URA3	This study
pYEplac195 HiBiT-CXCR4.N119A	ATGGTGAGCGGCTGGCGGCTGTTCAAGAAGATTAGCGGCGGCAGCGGAGAGGGGATATCAATCTACACATCAGATAATTACACGGAAGAGATGGGTTCCGGCGATTACGACTCTATGAAAGAGCCGTGTTTTAGAGAGGAAAACGCGAACTTTAACAAGATCTTTCTCCCCACCATCTACAGCATCATCTTTCTCACAGGCATCGTAGGGAACGGCCTGGTCATCCTGGTGATGGGATACCAAAAGAAGCTGAGGTCAATGACCGACAAGTATAGGCTCCATCTGTCCGTGGCCGACCTCCTGTTTGTGATTACCCTGCCTTTTTGGGCAGTTGACGCTGTCGCTAATTGGTACTTCGGCAACTTCCTCTGTAAGGCAGTGCACGTTATCTACACTGTG…	GCGCCCAATACGCAAACCGCCTCTCCCCGCGCGTTGGCCGATTCATTAATGCAGCTGGCACGACAGGTTTCCCGACTGGAAAGCGGGCAGTGAGCGCAACGCAATTAATGTGAGTTAGCTCACTCATTAGGCACCCCAGGCTTTACACTTTATGCTTCCGGCTCGTATGTTGTGTGGAATTGTGAGCGGATAACAATTTCACACAGGAAACAGCTATGACCATGATTACGCCAAGCTTGCATGCCTGCAGGTCGACTCTAGAATAGCTTCAAAATGTTTCTACTCCTTTTTTACTCTTCCAGATTTTCTCGGACTCCGCGCATCGCCGTACCACTTCAAAACACCCAAGCACAGCATACTAAATTTCCCCTCTTTCTTCCTCTAGGGTGTCGTTAATTA…	pTEF1-HIBIT.CXCR4.N119A-tCYC1-URA3	This study
pYEplac195 HiBiT-SSTR5	ATGGTGAGCGGCTGGCGGCTGTTCAAGAAGATTAGCGGCGGCAGCGGAGAACCACTCTTCCCTGCCAGCACTCCTAGCTGGAACGCTTCTTCTCCCGGCGCAGCCAGCGGTGGTGGCGACAATAGAACGCTGGTGGGCCCCGCTCCTTCAGCCGGAGCCCGGGCTGTACTGGTCCCAGTCCTGTACCTGCTGGTCTGCGCCGCTGGGTTGGGCGGCAACACACTGGTGATTTACGTAGTGTTGCGGTTTGCAAAGATGAAAACTGTCACGAATATCTATATTCTCAACTTGGCAGTAGCCGACGTGCTGTATATGCTCGGATTGCCGTTCCTGGCCACTCAGAATGCGGCATCTTTCTGGCCTTTCGGACCTGTGCTGTGCAGGCTGGTTATGACCCTT…	GCGCCCAATACGCAAACCGCCTCTCCCCGCGCGTTGGCCGATTCATTAATGCAGCTGGCACGACAGGTTTCCCGACTGGAAAGCGGGCAGTGAGCGCAACGCAATTAATGTGAGTTAGCTCACTCATTAGGCACCCCAGGCTTTACACTTTATGCTTCCGGCTCGTATGTTGTGTGGAATTGTGAGCGGATAACAATTTCACACAGGAAACAGCTATGACCATGATTACGCCAAGCTTGCATGCCTGCAGGTCGACTCTAGAATAGCTTCAAAATGTTTCTACTCCTTTTTTACTCTTCCAGATTTTCTCGGACTCCGCGCATCGCCGTACCACTTCAAAACACCCAAGCACAGCATACTAAATTTCCCCTCTTTCTTCCTCTAGGGTGTCGTTAATTA…	pTEF1-HIBIT.SSTR5-tCYC1-URA3	This study
pYEplac195 HiBiT-STE2	ATGGTGAGCGGCTGGCGGCTGTTCAAGAAGATTAGCGGCGGCAGCGGATCTGATGCGGCTCCTTCATTGAGCAATCTATTTTATGATCCAACGTATAATCCTGGTCAAAGCACCATTAACTACACTTCCATATATGGGAATGGATCTACCATCACTTTCGATGAGTTGCAAGGTTTAGTTAACAGTACTGTTACTCAGGCCATTATGTTTGGTGTCAGATGTGGTGCAGCTGCTTTGACTTTGATTGTCATGTGGATGACATCGAGAAGCAGAAAAACGCCGATTTTCATTATCAACCAAGTTTCATTGTTTTTAATCATTTTGCATTCTGCACTCTATTTTAAATATTTACTGTCTAATTACTCTTCAGTGACTTACGCTCTCACCGGATTTCCTCAG…	GCGCCCAATACGCAAACCGCCTCTCCCCGCGCGTTGGCCGATTCATTAATGCAGCTGGCACGACAGGTTTCCCGACTGGAAAGCGGGCAGTGAGCGCAACGCAATTAATGTGAGTTAGCTCACTCATTAGGCACCCCAGGCTTTACACTTTATGCTTCCGGCTCGTATGTTGTGTGGAATTGTGAGCGGATAACAATTTCACACAGGAAACAGCTATGACCATGATTACGCCAAGCTTGCATGCCTGCAGGTCGACTCTAGAATAGCTTCAAAATGTTTCTACTCCTTTTTTACTCTTCCAGATTTTCTCGGACTCCGCGCATCGCCGTACCACTTCAAAACACCCAAGCACAGCATACTAAATTTCCCCTCTTTCTTCCTCTAGGGTGTCGTTAATTA…	pTEF1-HIBIT.STE2-tCYC1-URA3	This study
pYEplac181 LgBiT	ATGGTCTTCACACTCGAAGATTTCGTTGGGGACTGGGAACAGACAGCCGCCTACAACCTGGACCAAGTCCTTGAACAGGGAGGTGTGTCCAGTTTGCTGCAGAATCTCGCCGTGTCCGTAACTCCGATCCAAAGGATTGTCCGGAGCGGTGAAAATGCCCTGAAGATCGACATCCATGTCATCATCCCGTATGAAGGTCTGAGCGCCGACCAAATGGCCCAGATCGAAGAGGTGTTTAAGGTGGTGTACCCTGTGGATGATCATCACTTTAAGGTGATCCTGCCCTATGGCACACTGGTAATCGACGGGGTTACGCCGAACATGCTGAACTATTTCGGACGGCCGTATGAAGGCATCGCCGTGTTCGACGGCAAAAAGATCACTGTAACAGGGACCCTG…	GCGCCCAATACGCAAACCGCCTCTCCCCGCGCGTTGGCCGATTCATTAATGCAGCTGGCACGACAGGTTTCCCGACTGGAAAGCGGGCAGTGAGCGCAACGCAATTAATGTGAGTTAGCTCACTCATTAGGCACCCCAGGCTTTACACTTTATGCTTCCGGCTCGTATGTTGTGTGGAATTGTGAGCGGATAACAATTTCACACAGGAAACAGCTATGACCATGATTACGCCAAGCTTGCATGCCTGCAGGTCGACTCTAGAATAGCTTCAAAATGTTTCTACTCCTTTTTTACTCTTCCAGATTTTCTCGGACTCCGCGCATCGCCGTACCACTTCAAAACACCCAAGCACAGCATACTAAATTTCCCCTCTTTCTTCCTCTAGGGTGTCGTTAATTA…	pTEF1-LGBIT-tCYC1-LEU2	This study
pYEplac181 aPrePro-Ccw14	ATGAGATTTCCTTCAATTTTTACTGCAGTTTTATTCGCAGCATCCTCCGCATTAGCTGCTCCAGTCAACACTACAACAGAAGATGAAACGGCACAAATTCCGGCTGAAGCTGTCATCGGTTACTTAGATTTAGAAGGGGATTTCGATGTTGCTGTTTTGCCATTTTCCAACAGCACAAATAACGGGTTATTGTTTATAAATACTACTATTGCCAGCATTGCTGCTAAAGAAGAAGGGGTATCTTTGGATAAAAGAGAGGCTGAAGCTACACCTCCAGCTTGTTTATTGGCCTGTGTTGCGCAAGTCGGCAAATCCTCTTCCACATGTGACTCTTTGAATCAAGTCACCTGTTACTGTGAACACGAAAACTCCGCCGTCAAGAAATGTCTAGACTCCATC…	GCGCCCAATACGCAAACCGCCTCTCCCCGCGCGTTGGCCGATTCATTAATGCAGCTGGCACGACAGGTTTCCCGACTGGAAAGCGGGCAGTGAGCGCAACGCAATTAATGTGAGTTAGCTCACTCATTAGGCACCCCAGGCTTTACACTTTATGCTTCCGGCTCGTATGTTGTGTGGAATTGTGAGCGGATAACAATTTCACACAGGAAACAGCTATGACCATGATTACGCCAAGCTTGCATGCCTGCAGGTCGACTCTAGAATAGCTTCAAAATGTTTCTACTCCTTTTTTACTCTTCCAGATTTTCTCGGACTCCGCGCATCGCCGTACCACTTCAAAACACCCAAGCACAGCATACTAAATTTCCCCTCTTTCTTCCTCTAGGGTGTCGTTAATTA…	pTEF1-APREPRO.CCW14-tCYC1-LEU2	This study
pYEplac181 aPrePro-LgBiT-Ccw14	ATGAGATTTCCTTCAATTTTTACTGCAGTTTTATTCGCAGCATCCTCCGCATTAGCTGCTCCAGTCAACACTACAACAGAAGATGAAACGGCACAAATTCCGGCTGAAGCTGTCATCGGTTACTTAGATTTAGAAGGGGATTTCGATGTTGCTGTTTTGCCATTTTCCAACAGCACAAATAACGGGTTATTGTTTATAAATACTACTATTGCCAGCATTGCTGCTAAAGAAGAAGGGGTATCTTTGGATAAAAGAGAGGCTGAAGCTGTCTTCACACTCGAAGATTTCGTTGGGGACTGGGAACAGACAGCCGCCTACAACCTGGACCAAGTCCTTGAACAGGGAGGTGTGTCCAGTTTGCTGCAGAATCTCGCCGTGTCCGTAACTCCGATCCAAAGG…	GCGCCCAATACGCAAACCGCCTCTCCCCGCGCGTTGGCCGATTCATTAATGCAGCTGGCACGACAGGTTTCCCGACTGGAAAGCGGGCAGTGAGCGCAACGCAATTAATGTGAGTTAGCTCACTCATTAGGCACCCCAGGCTTTACACTTTATGCTTCCGGCTCGTATGTTGTGTGGAATTGTGAGCGGATAACAATTTCACACAGGAAACAGCTATGACCATGATTACGCCAAGCTTGCATGCCTGCAGGTCGACTCTAGAATAGCTTCAAAATGTTTCTACTCCTTTTTTACTCTTCCAGATTTTCTCGGACTCCGCGCATCGCCGTACCACTTCAAAACACCCAAGCACAGCATACTAAATTTCCCCTCTTTCTTCCTCTAGGGTGTCGTTAATTA…	pTEF1-APREPRO.LGBIT.CCW14-tCYC1-LEU2	This study
pYEplac181 aPre-aFactor	ATGCGTTTTCCCTCAATTTTCACCGCTGTTTTGTTTGCAGCTTCCTCAGCCTTAGCATGGCACTGGCTTCAGCTAAAGCCAGGGCAGCCTATGTAC	GCGCCCAATACGCAAACCGCCTCTCCCCGCGCGTTGGCCGATTCATTAATGCAGCTGGCACGACAGGTTTCCCGACTGGAAAGCGGGCAGTGAGCGCAACGCAATTAATGTGAGTTAGCTCACTCATTAGGCACCCCAGGCTTTACACTTTATGCTTCCGGCTCGTATGTTGTGTGGAATTGTGAGCGGATAACAATTTCACACAGGAAACAGCTATGACCATGATTACGCCAAGCTTGCATGCCTGCAGGTCGACTCTAGAATAGCTTCAAAATGTTTCTACTCCTTTTTTACTCTTCCAGATTTTCTCGGACTCCGCGCATCGCCGTACCACTTCAAAACACCCAAGCACAGCATACTAAATTTCCCCTCTTTCTTCCTCTAGGGTGTCGTTAATTA…	pTEF1-APRE.AFACTOR-tCYC1-LEU2	This study
pYEplac181 aPrePro-aFactor	ATGAGATTTCCTTCAATTTTTACTGCAGTTTTATTCGCAGCATCCTCCGCATTAGCTGCTCCAGTCAACACTACAACAGAAGATGAAACGGCACAAATTCCGGCTGAAGCTGTCATCGGTTACTTAGATTTAGAAGGGGATTTCGATGTTGCTGTTTTGCCATTTTCCAACAGCACAAATAACGGGTTATTGTTTATAAATACTACTATTGCCAGCATTGCTGCTAAAGAAGAAGGGGTATCTTTGGATAAAAGAGAGGCTGAAGCTTGGCACTGGCTTCAGCTAAAGCCAGGGCAGCCTATGTAC	GCGCCCAATACGCAAACCGCCTCTCCCCGCGCGTTGGCCGATTCATTAATGCAGCTGGCACGACAGGTTTCCCGACTGGAAAGCGGGCAGTGAGCGCAACGCAATTAATGTGAGTTAGCTCACTCATTAGGCACCCCAGGCTTTACACTTTATGCTTCCGGCTCGTATGTTGTGTGGAATTGTGAGCGGATAACAATTTCACACAGGAAACAGCTATGACCATGATTACGCCAAGCTTGCATGCCTGCAGGTCGACTCTAGAATAGCTTCAAAATGTTTCTACTCCTTTTTTACTCTTCCAGATTTTCTCGGACTCCGCGCATCGCCGTACCACTTCAAAACACCCAAGCACAGCATACTAAATTTCCCCTCTTTCTTCCTCTAGGGTGTCGTTAATTA…	pTEF1-APREPRO.AFACTOR-tCYC1-LEU2	This study
pYEplac181 aPreProv2-aFactor	ATGAGATTTCCTTCAATTTTTACTGACGTTTTATTCGCAGCATCCTCCGCATTAGCTACTCCAGTCAACACTACAACAGAAGATGAAACGGCACAAATTCCGGCTGAAGCTGTCATCGGTTACTCAGATTTAGAAGGGGATTTCGATGTTGCTGTTTTGCCATTTTCCAACAGCACAAATAACGGGTTATTGTTTATAAATACTACTATTGCCAGCATTGCTGCTAAAGAAGAAGGGGTATCTTTGGAAAAAAGAGAGGCTGAAGCTGAATTCTGGCACTGGCTTCAGCTAAAGCCAGGGCAGCCTATGTAC	GCGCCCAATACGCAAACCGCCTCTCCCCGCGCGTTGGCCGATTCATTAATGCAGCTGGCACGACAGGTTTCCCGACTGGAAAGCGGGCAGTGAGCGCAACGCAATTAATGTGAGTTAGCTCACTCATTAGGCACCCCAGGCTTTACACTTTATGCTTCCGGCTCGTATGTTGTGTGGAATTGTGAGCGGATAACAATTTCACACAGGAAACAGCTATGACCATGATTACGCCAAGCTTGCATGCCTGCAGGTCGACTCTAGAATAGCTTCAAAATGTTTCTACTCCTTTTTTACTCTTCCAGATTTTCTCGGACTCCGCGCATCGCCGTACCACTTCAAAACACCCAAGCACAGCATACTAAATTTCCCCTCTTTCTTCCTCTAGGGTGTCGTTAATTA…	pTEF1-APREPROV2.AFACTOR-tCYC1-LEU2	This study
pYEplac181 aPreProv3-aFactor	ATGAGATTTCCTTCAATTTTTACTGACGTTTTATTCGCAGCATCCTCCGCATTAGCTACTCCAGTCAACACTACAACAGAAGATGAAACGGCACAAATTCCGGCTGAAGCTGTCATCGGTTACTCAGATTTAGAAGGGGATTTCGATGTTGCTGTTTTGCCATTTTCCAACAGCACAAATAACGGGTTATTGTTTATAAATACTACTATTGCCAGCATTGCTGCTAAAGAAGAAGGGGTATCTTTGGAAAAAAGAGAGACTGAAGCTGAATTCTGGCACTGGCTTCAGCTAAAGCCAGGGCAGCCTATGTAC	GCGCCCAATACGCAAACCGCCTCTCCCCGCGCGTTGGCCGATTCATTAATGCAGCTGGCACGACAGGTTTCCCGACTGGAAAGCGGGCAGTGAGCGCAACGCAATTAATGTGAGTTAGCTCACTCATTAGGCACCCCAGGCTTTACACTTTATGCTTCCGGCTCGTATGTTGTGTGGAATTGTGAGCGGATAACAATTTCACACAGGAAACAGCTATGACCATGATTACGCCAAGCTTGCATGCCTGCAGGTCGACTCTAGAATAGCTTCAAAATGTTTCTACTCCTTTTTTACTCTTCCAGATTTTCTCGGACTCCGCGCATCGCCGTACCACTTCAAAACACCCAAGCACAGCATACTAAATTTCCCCTCTTTCTTCCTCTAGGGTGTCGTTAATTA…	pTEF1-APREPROV3.AFACTOR-tCYC1-LEU2	This study
pYEplac181 aPreProv4-aFactor	ATGAGATTTCCTTCAATTTTTACTGCAGTTTTATTCGCAGCATCCTCCGCATTAGCTGCTCCAGCCAACACTACAACAGAAGATGAAACGGCACAAATTCCGGCTGAAGCTGTCATCGATTACTCAGATTTAGAAGGGGATTTCGATGCTGCTGCTTTGCCATTGTCCAACAGCACAAATAACGGGTTATCGTCTACAAATACTACTATTGCCAGCATTGCTGCTAAAGAAGAAGGGGTATCTTTGGATAAAAGAGAGGCTGAAGCTTGGCACTGGCTTCAGCTAAAGCCAGGGCAGCCTATGTAC	GCGCCCAATACGCAAACCGCCTCTCCCCGCGCGTTGGCCGATTCATTAATGCAGCTGGCACGACAGGTTTCCCGACTGGAAAGCGGGCAGTGAGCGCAACGCAATTAATGTGAGTTAGCTCACTCATTAGGCACCCCAGGCTTTACACTTTATGCTTCCGGCTCGTATGTTGTGTGGAATTGTGAGCGGATAACAATTTCACACAGGAAACAGCTATGACCATGATTACGCCAAGCTTGCATGCCTGCAGGTCGACTCTAGAATAGCTTCAAAATGTTTCTACTCCTTTTTTACTCTTCCAGATTTTCTCGGACTCCGCGCATCGCCGTACCACTTCAAAACACCCAAGCACAGCATACTAAATTTCCCCTCTTTCTTCCTCTAGGGTGTCGTTAATTA…	pTEF1-APREPROV4.AFACTOR-tCYC1-LEU2	This study
pYEplac181 Ost1-aFactor	ATGAGACAGGTTTGGTTCTCTTGGATAGTCGGTTTCCTTTGCTTCTTCAACGTATCAAGTGCCTGGCACTGGCTTCAGCTAAAGCCAGGGCAGCCTATGTAC	GCGCCCAATACGCAAACCGCCTCTCCCCGCGCGTTGGCCGATTCATTAATGCAGCTGGCACGACAGGTTTCCCGACTGGAAAGCGGGCAGTGAGCGCAACGCAATTAATGTGAGTTAGCTCACTCATTAGGCACCCCAGGCTTTACACTTTATGCTTCCGGCTCGTATGTTGTGTGGAATTGTGAGCGGATAACAATTTCACACAGGAAACAGCTATGACCATGATTACGCCAAGCTTGCATGCCTGCAGGTCGACTCTAGAATAGCTTCAAAATGTTTCTACTCCTTTTTTACTCTTCCAGATTTTCTCGGACTCCGCGCATCGCCGTACCACTTCAAAACACCCAAGCACAGCATACTAAATTTCCCCTCTTTCTTCCTCTAGGGTGTCGTTAATTA…	pTEF1-OST1.AFACTOR-tCYC1-LEU2	This study
pYEplac181 Ost1aPro-aFactor	ATGAGACAGGTTTGGTTCTCTTGGATAGTCGGTTTCCTTTGCTTCTTCAACGTATCAAGTGCCGCTCCAGTCAACACTACAACAGAAGATGAAACGGCACAAATTCCGGCTGAAGCTGTCATCGGTTACTTAGATTTAGAAGGGGATTTCGATGTTGCTGTTTTGCCATTTTCCAACAGCACAAATAACGGGTTATTGTTTATAAATACTACTATTGCCAGCATTGCTGCTAAAGAAGAAGGGGTATCTTTGGATAAAAGAGAGGCTGAAGCTTGGCACTGGCTTCAGCTAAAGCCAGGGCAGCCTATGTAC	GCGCCCAATACGCAAACCGCCTCTCCCCGCGCGTTGGCCGATTCATTAATGCAGCTGGCACGACAGGTTTCCCGACTGGAAAGCGGGCAGTGAGCGCAACGCAATTAATGTGAGTTAGCTCACTCATTAGGCACCCCAGGCTTTACACTTTATGCTTCCGGCTCGTATGTTGTGTGGAATTGTGAGCGGATAACAATTTCACACAGGAAACAGCTATGACCATGATTACGCCAAGCTTGCATGCCTGCAGGTCGACTCTAGAATAGCTTCAAAATGTTTCTACTCCTTTTTTACTCTTCCAGATTTTCTCGGACTCCGCGCATCGCCGTACCACTTCAAAACACCCAAGCACAGCATACTAAATTTCCCCTCTTTCTTCCTCTAGGGTGTCGTTAATTA…	pTEF1-OST1.APRO.AFACTOR-tCYC1-LEU2	This study
pYEplac181 aPre-AGTII	ATGCGTTTTCCCTCAATTTTCACCGCTGTTTTGTTTGCAGCTTCCTCAGCCTTAGCAGATAGAGTCTACATCCACCCCTTC	GCGCCCAATACGCAAACCGCCTCTCCCCGCGCGTTGGCCGATTCATTAATGCAGCTGGCACGACAGGTTTCCCGACTGGAAAGCGGGCAGTGAGCGCAACGCAATTAATGTGAGTTAGCTCACTCATTAGGCACCCCAGGCTTTACACTTTATGCTTCCGGCTCGTATGTTGTGTGGAATTGTGAGCGGATAACAATTTCACACAGGAAACAGCTATGACCATGATTACGCCAAGCTTGCATGCCTGCAGGTCGACTCTAGAATAGCTTCAAAATGTTTCTACTCCTTTTTTACTCTTCCAGATTTTCTCGGACTCCGCGCATCGCCGTACCACTTCAAAACACCCAAGCACAGCATACTAAATTTCCCCTCTTTCTTCCTCTAGGGTGTCGTTAATTA…	pTEF1-APRE.AGTII-tCYC1-LEU2	This study
pYEplac181 aPrePro-AGTII	ATGAGATTTCCTTCAATTTTTACTGCAGTTTTATTCGCAGCATCCTCCGCATTAGCTGCTCCAGTCAACACTACAACAGAAGATGAAACGGCACAAATTCCGGCTGAAGCTGTCATCGGTTACTTAGATTTAGAAGGGGATTTCGATGTTGCTGTTTTGCCATTTTCCAACAGCACAAATAACGGGTTATTGTTTATAAATACTACTATTGCCAGCATTGCTGCTAAAGAAGAAGGGGTATCTTTGGATAAAAGAGAGGCTGAAGCTGATAGAGTCTACATCCACCCCTTC	GCGCCCAATACGCAAACCGCCTCTCCCCGCGCGTTGGCCGATTCATTAATGCAGCTGGCACGACAGGTTTCCCGACTGGAAAGCGGGCAGTGAGCGCAACGCAATTAATGTGAGTTAGCTCACTCATTAGGCACCCCAGGCTTTACACTTTATGCTTCCGGCTCGTATGTTGTGTGGAATTGTGAGCGGATAACAATTTCACACAGGAAACAGCTATGACCATGATTACGCCAAGCTTGCATGCCTGCAGGTCGACTCTAGAATAGCTTCAAAATGTTTCTACTCCTTTTTTACTCTTCCAGATTTTCTCGGACTCCGCGCATCGCCGTACCACTTCAAAACACCCAAGCACAGCATACTAAATTTCCCCTCTTTCTTCCTCTAGGGTGTCGTTAATTA…	pTEF1-APREPRO.AGTII-tCYC1-LEU2	This study
pYEplac181 aPreProv2-AGTII	ATGAGATTTCCTTCAATTTTTACTGACGTTTTATTCGCAGCATCCTCCGCATTAGCTACTCCAGTCAACACTACAACAGAAGATGAAACGGCACAAATTCCGGCTGAAGCTGTCATCGGTTACTCAGATTTAGAAGGGGATTTCGATGTTGCTGTTTTGCCATTTTCCAACAGCACAAATAACGGGTTATTGTTTATAAATACTACTATTGCCAGCATTGCTGCTAAAGAAGAAGGGGTATCTTTGGAAAAAAGAGAGGCTGAAGCTGAATTCGATAGAGTCTACATCCACCCCTTC	GCGCCCAATACGCAAACCGCCTCTCCCCGCGCGTTGGCCGATTCATTAATGCAGCTGGCACGACAGGTTTCCCGACTGGAAAGCGGGCAGTGAGCGCAACGCAATTAATGTGAGTTAGCTCACTCATTAGGCACCCCAGGCTTTACACTTTATGCTTCCGGCTCGTATGTTGTGTGGAATTGTGAGCGGATAACAATTTCACACAGGAAACAGCTATGACCATGATTACGCCAAGCTTGCATGCCTGCAGGTCGACTCTAGAATAGCTTCAAAATGTTTCTACTCCTTTTTTACTCTTCCAGATTTTCTCGGACTCCGCGCATCGCCGTACCACTTCAAAACACCCAAGCACAGCATACTAAATTTCCCCTCTTTCTTCCTCTAGGGTGTCGTTAATTA…	pTEF1-APREPROV2.AGTII-tCYC1-LEU2	This study
pYEplac181 aPreProv3-AGTII	ATGAGATTTCCTTCAATTTTTACTGACGTTTTATTCGCAGCATCCTCCGCATTAGCTACTCCAGTCAACACTACAACAGAAGATGAAACGGCACAAATTCCGGCTGAAGCTGTCATCGGTTACTCAGATTTAGAAGGGGATTTCGATGTTGCTGTTTTGCCATTTTCCAACAGCACAAATAACGGGTTATTGTTTATAAATACTACTATTGCCAGCATTGCTGCTAAAGAAGAAGGGGTATCTTTGGAAAAAAGAGAGACTGAAGCTGAATTCGATAGAGTCTACATCCACCCCTTC	GCGCCCAATACGCAAACCGCCTCTCCCCGCGCGTTGGCCGATTCATTAATGCAGCTGGCACGACAGGTTTCCCGACTGGAAAGCGGGCAGTGAGCGCAACGCAATTAATGTGAGTTAGCTCACTCATTAGGCACCCCAGGCTTTACACTTTATGCTTCCGGCTCGTATGTTGTGTGGAATTGTGAGCGGATAACAATTTCACACAGGAAACAGCTATGACCATGATTACGCCAAGCTTGCATGCCTGCAGGTCGACTCTAGAATAGCTTCAAAATGTTTCTACTCCTTTTTTACTCTTCCAGATTTTCTCGGACTCCGCGCATCGCCGTACCACTTCAAAACACCCAAGCACAGCATACTAAATTTCCCCTCTTTCTTCCTCTAGGGTGTCGTTAATTA…	pTEF1-APREPROV3.AGTII-tCYC1-LEU2	This study
pYEplac181 aPreProv4-AGTII	ATGAGATTTCCTTCAATTTTTACTGCAGTTTTATTCGCAGCATCCTCCGCATTAGCTGCTCCAGCCAACACTACAACAGAAGATGAAACGGCACAAATTCCGGCTGAAGCTGTCATCGATTACTCAGATTTAGAAGGGGATTTCGATGCTGCTGCTTTGCCATTGTCCAACAGCACAAATAACGGGTTATCGTCTACAAATACTACTATTGCCAGCATTGCTGCTAAAGAAGAAGGGGTATCTTTGGATAAAAGAGAGGCTGAAGCTGATAGAGTCTACATCCACCCCTTC	GCGCCCAATACGCAAACCGCCTCTCCCCGCGCGTTGGCCGATTCATTAATGCAGCTGGCACGACAGGTTTCCCGACTGGAAAGCGGGCAGTGAGCGCAACGCAATTAATGTGAGTTAGCTCACTCATTAGGCACCCCAGGCTTTACACTTTATGCTTCCGGCTCGTATGTTGTGTGGAATTGTGAGCGGATAACAATTTCACACAGGAAACAGCTATGACCATGATTACGCCAAGCTTGCATGCCTGCAGGTCGACTCTAGAATAGCTTCAAAATGTTTCTACTCCTTTTTTACTCTTCCAGATTTTCTCGGACTCCGCGCATCGCCGTACCACTTCAAAACACCCAAGCACAGCATACTAAATTTCCCCTCTTTCTTCCTCTAGGGTGTCGTTAATTA…	pTEF1-APREPROV4.AGTII-tCYC1-LEU2	This study
pYEplac181 Ost1-AGTII	ATGAGACAGGTTTGGTTCTCTTGGATAGTCGGTTTCCTTTGCTTCTTCAACGTATCAAGTGCCGATAGAGTCTACATCCACCCCTTC	GCGCCCAATACGCAAACCGCCTCTCCCCGCGCGTTGGCCGATTCATTAATGCAGCTGGCACGACAGGTTTCCCGACTGGAAAGCGGGCAGTGAGCGCAACGCAATTAATGTGAGTTAGCTCACTCATTAGGCACCCCAGGCTTTACACTTTATGCTTCCGGCTCGTATGTTGTGTGGAATTGTGAGCGGATAACAATTTCACACAGGAAACAGCTATGACCATGATTACGCCAAGCTTGCATGCCTGCAGGTCGACTCTAGAATAGCTTCAAAATGTTTCTACTCCTTTTTTACTCTTCCAGATTTTCTCGGACTCCGCGCATCGCCGTACCACTTCAAAACACCCAAGCACAGCATACTAAATTTCCCCTCTTTCTTCCTCTAGGGTGTCGTTAATTA…	pTEF1-OST1.AGTII-tCYC1-LEU2	This study
pYEplac181 Ost1aPro-AGTII	ATGAGACAGGTTTGGTTCTCTTGGATAGTCGGTTTCCTTTGCTTCTTCAACGTATCAAGTGCCGCTCCAGTCAACACTACAACAGAAGATGAAACGGCACAAATTCCGGCTGAAGCTGTCATCGGTTACTTAGATTTAGAAGGGGATTTCGATGTTGCTGTTTTGCCATTTTCCAACAGCACAAATAACGGGTTATTGTTTATAAATACTACTATTGCCAGCATTGCTGCTAAAGAAGAAGGGGTATCTTTGGATAAAAGAGAGGCTGAAGCTGATAGAGTCTACATCCACCCCTTC	GCGCCCAATACGCAAACCGCCTCTCCCCGCGCGTTGGCCGATTCATTAATGCAGCTGGCACGACAGGTTTCCCGACTGGAAAGCGGGCAGTGAGCGCAACGCAATTAATGTGAGTTAGCTCACTCATTAGGCACCCCAGGCTTTACACTTTATGCTTCCGGCTCGTATGTTGTGTGGAATTGTGAGCGGATAACAATTTCACACAGGAAACAGCTATGACCATGATTACGCCAAGCTTGCATGCCTGCAGGTCGACTCTAGAATAGCTTCAAAATGTTTCTACTCCTTTTTTACTCTTCCAGATTTTCTCGGACTCCGCGCATCGCCGTACCACTTCAAAACACCCAAGCACAGCATACTAAATTTCCCCTCTTTCTTCCTCTAGGGTGTCGTTAATTA…	pTEF1-OST1.APRO.AGTII-tCYC1-LEU2	This study
pYEplac181 aPre-SRIF14	ATGCGTTTTCCCTCAATTTTCACCGCTGTTTTGTTTGCAGCTTCCTCAGCCTTAGCAGCGGGCTGCAAGAATTTTTTTTGGAAAACGTTTACATCTTGC	GCGCCCAATACGCAAACCGCCTCTCCCCGCGCGTTGGCCGATTCATTAATGCAGCTGGCACGACAGGTTTCCCGACTGGAAAGCGGGCAGTGAGCGCAACGCAATTAATGTGAGTTAGCTCACTCATTAGGCACCCCAGGCTTTACACTTTATGCTTCCGGCTCGTATGTTGTGTGGAATTGTGAGCGGATAACAATTTCACACAGGAAACAGCTATGACCATGATTACGCCAAGCTTGCATGCCTGCAGGTCGACTCTAGAATAGCTTCAAAATGTTTCTACTCCTTTTTTACTCTTCCAGATTTTCTCGGACTCCGCGCATCGCCGTACCACTTCAAAACACCCAAGCACAGCATACTAAATTTCCCCTCTTTCTTCCTCTAGGGTGTCGTTAATTA…	pTEF1-APRE.SRIF14-tCYC1-LEU2	This study
pYEplac181 aPrePro-SRIF14	ATGAGATTTCCTTCAATTTTTACTGCAGTTTTATTCGCAGCATCCTCCGCATTAGCTGCTCCAGTCAACACTACAACAGAAGATGAAACGGCACAAATTCCGGCTGAAGCTGTCATCGGTTACTTAGATTTAGAAGGGGATTTCGATGTTGCTGTTTTGCCATTTTCCAACAGCACAAATAACGGGTTATTGTTTATAAATACTACTATTGCCAGCATTGCTGCTAAAGAAGAAGGGGTATCTTTGGATAAAAGAGAGGCTGAAGCTGCGGGCTGCAAGAATTTTTTTTGGAAAACGTTTACATCTTGC	GCGCCCAATACGCAAACCGCCTCTCCCCGCGCGTTGGCCGATTCATTAATGCAGCTGGCACGACAGGTTTCCCGACTGGAAAGCGGGCAGTGAGCGCAACGCAATTAATGTGAGTTAGCTCACTCATTAGGCACCCCAGGCTTTACACTTTATGCTTCCGGCTCGTATGTTGTGTGGAATTGTGAGCGGATAACAATTTCACACAGGAAACAGCTATGACCATGATTACGCCAAGCTTGCATGCCTGCAGGTCGACTCTAGAATAGCTTCAAAATGTTTCTACTCCTTTTTTACTCTTCCAGATTTTCTCGGACTCCGCGCATCGCCGTACCACTTCAAAACACCCAAGCACAGCATACTAAATTTCCCCTCTTTCTTCCTCTAGGGTGTCGTTAATTA…	pTEF1-APREPRO.SRIF14-tCYC1-LEU2	This study
pYEplac181 aPreProv2-SRIF14	ATGAGATTTCCTTCAATTTTTACTGACGTTTTATTCGCAGCATCCTCCGCATTAGCTACTCCAGTCAACACTACAACAGAAGATGAAACGGCACAAATTCCGGCTGAAGCTGTCATCGGTTACTCAGATTTAGAAGGGGATTTCGATGTTGCTGTTTTGCCATTTTCCAACAGCACAAATAACGGGTTATTGTTTATAAATACTACTATTGCCAGCATTGCTGCTAAAGAAGAAGGGGTATCTTTGGAAAAAAGAGAGGCTGAAGCTGAATTCGCGGGCTGCAAGAATTTTTTTTGGAAAACGTTTACATCTTGC	GCGCCCAATACGCAAACCGCCTCTCCCCGCGCGTTGGCCGATTCATTAATGCAGCTGGCACGACAGGTTTCCCGACTGGAAAGCGGGCAGTGAGCGCAACGCAATTAATGTGAGTTAGCTCACTCATTAGGCACCCCAGGCTTTACACTTTATGCTTCCGGCTCGTATGTTGTGTGGAATTGTGAGCGGATAACAATTTCACACAGGAAACAGCTATGACCATGATTACGCCAAGCTTGCATGCCTGCAGGTCGACTCTAGAATAGCTTCAAAATGTTTCTACTCCTTTTTTACTCTTCCAGATTTTCTCGGACTCCGCGCATCGCCGTACCACTTCAAAACACCCAAGCACAGCATACTAAATTTCCCCTCTTTCTTCCTCTAGGGTGTCGTTAATTA…	pTEF1-APREPROV2.SRIF14-tCYC1-LEU2	This study
pYEplac181 aPreProv3-SRIF14	ATGAGATTTCCTTCAATTTTTACTGACGTTTTATTCGCAGCATCCTCCGCATTAGCTACTCCAGTCAACACTACAACAGAAGATGAAACGGCACAAATTCCGGCTGAAGCTGTCATCGGTTACTCAGATTTAGAAGGGGATTTCGATGTTGCTGTTTTGCCATTTTCCAACAGCACAAATAACGGGTTATTGTTTATAAATACTACTATTGCCAGCATTGCTGCTAAAGAAGAAGGGGTATCTTTGGAAAAAAGAGAGACTGAAGCTGAATTCGCGGGCTGCAAGAATTTTTTTTGGAAAACGTTTACATCTTGC	GCGCCCAATACGCAAACCGCCTCTCCCCGCGCGTTGGCCGATTCATTAATGCAGCTGGCACGACAGGTTTCCCGACTGGAAAGCGGGCAGTGAGCGCAACGCAATTAATGTGAGTTAGCTCACTCATTAGGCACCCCAGGCTTTACACTTTATGCTTCCGGCTCGTATGTTGTGTGGAATTGTGAGCGGATAACAATTTCACACAGGAAACAGCTATGACCATGATTACGCCAAGCTTGCATGCCTGCAGGTCGACTCTAGAATAGCTTCAAAATGTTTCTACTCCTTTTTTACTCTTCCAGATTTTCTCGGACTCCGCGCATCGCCGTACCACTTCAAAACACCCAAGCACAGCATACTAAATTTCCCCTCTTTCTTCCTCTAGGGTGTCGTTAATTA…	pTEF1-APREPROV3.SRIF14-tCYC1-LEU2	This study
pYEplac181 aPreProv4-SRIF14	ATGAGATTTCCTTCAATTTTTACTGCAGTTTTATTCGCAGCATCCTCCGCATTAGCTGCTCCAGCCAACACTACAACAGAAGATGAAACGGCACAAATTCCGGCTGAAGCTGTCATCGATTACTCAGATTTAGAAGGGGATTTCGATGCTGCTGCTTTGCCATTGTCCAACAGCACAAATAACGGGTTATCGTCTACAAATACTACTATTGCCAGCATTGCTGCTAAAGAAGAAGGGGTATCTTTGGATAAAAGAGAGGCTGAAGCTGCGGGCTGCAAGAATTTTTTTTGGAAAACGTTTACATCTTGC	GCGCCCAATACGCAAACCGCCTCTCCCCGCGCGTTGGCCGATTCATTAATGCAGCTGGCACGACAGGTTTCCCGACTGGAAAGCGGGCAGTGAGCGCAACGCAATTAATGTGAGTTAGCTCACTCATTAGGCACCCCAGGCTTTACACTTTATGCTTCCGGCTCGTATGTTGTGTGGAATTGTGAGCGGATAACAATTTCACACAGGAAACAGCTATGACCATGATTACGCCAAGCTTGCATGCCTGCAGGTCGACTCTAGAATAGCTTCAAAATGTTTCTACTCCTTTTTTACTCTTCCAGATTTTCTCGGACTCCGCGCATCGCCGTACCACTTCAAAACACCCAAGCACAGCATACTAAATTTCCCCTCTTTCTTCCTCTAGGGTGTCGTTAATTA…	pTEF1-APREPROV4.SRIF14-tCYC1-LEU2	This study
pYEplac181 Ost1-SRIF14	ATGAGACAGGTTTGGTTCTCTTGGATAGTCGGTTTCCTTTGCTTCTTCAACGTATCAAGTGCCGCGGGCTGCAAGAATTTTTTTTGGAAAACGTTTACATCTTGC	GCGCCCAATACGCAAACCGCCTCTCCCCGCGCGTTGGCCGATTCATTAATGCAGCTGGCACGACAGGTTTCCCGACTGGAAAGCGGGCAGTGAGCGCAACGCAATTAATGTGAGTTAGCTCACTCATTAGGCACCCCAGGCTTTACACTTTATGCTTCCGGCTCGTATGTTGTGTGGAATTGTGAGCGGATAACAATTTCACACAGGAAACAGCTATGACCATGATTACGCCAAGCTTGCATGCCTGCAGGTCGACTCTAGAATAGCTTCAAAATGTTTCTACTCCTTTTTTACTCTTCCAGATTTTCTCGGACTCCGCGCATCGCCGTACCACTTCAAAACACCCAAGCACAGCATACTAAATTTCCCCTCTTTCTTCCTCTAGGGTGTCGTTAATTA…	pTEF1-OST1.SRIF14-tCYC1-LEU2	This study
pYEplac181 Ost1aPro-SRIF14	ATGAGACAGGTTTGGTTCTCTTGGATAGTCGGTTTCCTTTGCTTCTTCAACGTATCAAGTGCCGCTCCAGTCAACACTACAACAGAAGATGAAACGGCACAAATTCCGGCTGAAGCTGTCATCGGTTACTTAGATTTAGAAGGGGATTTCGATGTTGCTGTTTTGCCATTTTCCAACAGCACAAATAACGGGTTATTGTTTATAAATACTACTATTGCCAGCATTGCTGCTAAAGAAGAAGGGGTATCTTTGGATAAAAGAGAGGCTGAAGCTGCGGGCTGCAAGAATTTTTTTTGGAAAACGTTTACATCTTGC	GCGCCCAATACGCAAACCGCCTCTCCCCGCGCGTTGGCCGATTCATTAATGCAGCTGGCACGACAGGTTTCCCGACTGGAAAGCGGGCAGTGAGCGCAACGCAATTAATGTGAGTTAGCTCACTCATTAGGCACCCCAGGCTTTACACTTTATGCTTCCGGCTCGTATGTTGTGTGGAATTGTGAGCGGATAACAATTTCACACAGGAAACAGCTATGACCATGATTACGCCAAGCTTGCATGCCTGCAGGTCGACTCTAGAATAGCTTCAAAATGTTTCTACTCCTTTTTTACTCTTCCAGATTTTCTCGGACTCCGCGCATCGCCGTACCACTTCAAAACACCCAAGCACAGCATACTAAATTTCCCCTCTTTCTTCCTCTAGGGTGTCGTTAATTA…	pTEF1-OST1.APRO.SRIF14-tCYC1-LEU2	This study
pYEplac181 aPre-CXCL12a	ATGCGTTTTCCCTCAATTTTCACCGCTGTTTTGTTTGCAGCTTCCTCAGCCTTAGCAAAGCCCGTATCTCTTTCATATAGGTGTCCTTGTAGGTTCTTTGAGTCACACGTAGCAAGGGCCAATGTAAAACACTTAAAAATCTTAAATACGCCGAATTGCGCCTTGCAGATCGTTGCCAGACTGAAGAATAATAATAGGCAGGTGTGTATTGATCCCAAACTTAAATGGATACAAGAATACCTAGAAAAAGCACTAAATAAA	GCGCCCAATACGCAAACCGCCTCTCCCCGCGCGTTGGCCGATTCATTAATGCAGCTGGCACGACAGGTTTCCCGACTGGAAAGCGGGCAGTGAGCGCAACGCAATTAATGTGAGTTAGCTCACTCATTAGGCACCCCAGGCTTTACACTTTATGCTTCCGGCTCGTATGTTGTGTGGAATTGTGAGCGGATAACAATTTCACACAGGAAACAGCTATGACCATGATTACGCCAAGCTTGCATGCCTGCAGGTCGACTCTAGAATAGCTTCAAAATGTTTCTACTCCTTTTTTACTCTTCCAGATTTTCTCGGACTCCGCGCATCGCCGTACCACTTCAAAACACCCAAGCACAGCATACTAAATTTCCCCTCTTTCTTCCTCTAGGGTGTCGTTAATTA…	pTEF1-APRE.CXCL12A-tCYC1-LEU2	This study
pYEplac181 aPrePro-CXCL12a	ATGAGATTTCCTTCAATTTTTACTGCAGTTTTATTCGCAGCATCCTCCGCATTAGCTGCTCCAGTCAACACTACAACAGAAGATGAAACGGCACAAATTCCGGCTGAAGCTGTCATCGGTTACTTAGATTTAGAAGGGGATTTCGATGTTGCTGTTTTGCCATTTTCCAACAGCACAAATAACGGGTTATTGTTTATAAATACTACTATTGCCAGCATTGCTGCTAAAGAAGAAGGGGTATCTTTGGATAAAAGAGAGGCTGAAGCTAAGCCCGTATCTCTTTCATATAGGTGTCCTTGTAGGTTCTTTGAGTCACACGTAGCAAGGGCCAATGTAAAACACTTAAAAATCTTAAATACGCCGAATTGCGCCTTGCAGATCGTTGCCAGACTGAAGAAT…	GCGCCCAATACGCAAACCGCCTCTCCCCGCGCGTTGGCCGATTCATTAATGCAGCTGGCACGACAGGTTTCCCGACTGGAAAGCGGGCAGTGAGCGCAACGCAATTAATGTGAGTTAGCTCACTCATTAGGCACCCCAGGCTTTACACTTTATGCTTCCGGCTCGTATGTTGTGTGGAATTGTGAGCGGATAACAATTTCACACAGGAAACAGCTATGACCATGATTACGCCAAGCTTGCATGCCTGCAGGTCGACTCTAGAATAGCTTCAAAATGTTTCTACTCCTTTTTTACTCTTCCAGATTTTCTCGGACTCCGCGCATCGCCGTACCACTTCAAAACACCCAAGCACAGCATACTAAATTTCCCCTCTTTCTTCCTCTAGGGTGTCGTTAATTA…	pTEF1-APREPRO.CXCL12A-tCYC1-LEU2	This study
pYEplac181 aPreProv2-CXCL12a	ATGAGATTTCCTTCAATTTTTACTGACGTTTTATTCGCAGCATCCTCCGCATTAGCTACTCCAGTCAACACTACAACAGAAGATGAAACGGCACAAATTCCGGCTGAAGCTGTCATCGGTTACTCAGATTTAGAAGGGGATTTCGATGTTGCTGTTTTGCCATTTTCCAACAGCACAAATAACGGGTTATTGTTTATAAATACTACTATTGCCAGCATTGCTGCTAAAGAAGAAGGGGTATCTTTGGAAAAAAGAGAGGCTGAAGCTGAATTCAAGCCCGTATCTCTTTCATATAGGTGTCCTTGTAGGTTCTTTGAGTCACACGTAGCAAGGGCCAATGTAAAACACTTAAAAATCTTAAATACGCCGAATTGCGCCTTGCAGATCGTTGCCAGACTG…	GCGCCCAATACGCAAACCGCCTCTCCCCGCGCGTTGGCCGATTCATTAATGCAGCTGGCACGACAGGTTTCCCGACTGGAAAGCGGGCAGTGAGCGCAACGCAATTAATGTGAGTTAGCTCACTCATTAGGCACCCCAGGCTTTACACTTTATGCTTCCGGCTCGTATGTTGTGTGGAATTGTGAGCGGATAACAATTTCACACAGGAAACAGCTATGACCATGATTACGCCAAGCTTGCATGCCTGCAGGTCGACTCTAGAATAGCTTCAAAATGTTTCTACTCCTTTTTTACTCTTCCAGATTTTCTCGGACTCCGCGCATCGCCGTACCACTTCAAAACACCCAAGCACAGCATACTAAATTTCCCCTCTTTCTTCCTCTAGGGTGTCGTTAATTA…	pTEF1-APREPROV2.CXCL12A-tCYC1-LEU2	This study
pYEplac181 aPreProv3-CXCL12a	ATGAGATTTCCTTCAATTTTTACTGACGTTTTATTCGCAGCATCCTCCGCATTAGCTACTCCAGTCAACACTACAACAGAAGATGAAACGGCACAAATTCCGGCTGAAGCTGTCATCGGTTACTCAGATTTAGAAGGGGATTTCGATGTTGCTGTTTTGCCATTTTCCAACAGCACAAATAACGGGTTATTGTTTATAAATACTACTATTGCCAGCATTGCTGCTAAAGAAGAAGGGGTATCTTTGGAAAAAAGAGAGACTGAAGCTGAATTCAAGCCCGTATCTCTTTCATATAGGTGTCCTTGTAGGTTCTTTGAGTCACACGTAGCAAGGGCCAATGTAAAACACTTAAAAATCTTAAATACGCCGAATTGCGCCTTGCAGATCGTTGCCAGACTG…	GCGCCCAATACGCAAACCGCCTCTCCCCGCGCGTTGGCCGATTCATTAATGCAGCTGGCACGACAGGTTTCCCGACTGGAAAGCGGGCAGTGAGCGCAACGCAATTAATGTGAGTTAGCTCACTCATTAGGCACCCCAGGCTTTACACTTTATGCTTCCGGCTCGTATGTTGTGTGGAATTGTGAGCGGATAACAATTTCACACAGGAAACAGCTATGACCATGATTACGCCAAGCTTGCATGCCTGCAGGTCGACTCTAGAATAGCTTCAAAATGTTTCTACTCCTTTTTTACTCTTCCAGATTTTCTCGGACTCCGCGCATCGCCGTACCACTTCAAAACACCCAAGCACAGCATACTAAATTTCCCCTCTTTCTTCCTCTAGGGTGTCGTTAATTA…	pTEF1-APREPROV3.CXCL12A-tCYC1-LEU2	This study
pYEplac181 aPreProv4-CXCL12a	ATGAGATTTCCTTCAATTTTTACTGCAGTTTTATTCGCAGCATCCTCCGCATTAGCTGCTCCAGCCAACACTACAACAGAAGATGAAACGGCACAAATTCCGGCTGAAGCTGTCATCGATTACTCAGATTTAGAAGGGGATTTCGATGCTGCTGCTTTGCCATTGTCCAACAGCACAAATAACGGGTTATCGTCTACAAATACTACTATTGCCAGCATTGCTGCTAAAGAAGAAGGGGTATCTTTGGATAAAAGAGAGGCTGAAGCTAAGCCCGTATCTCTTTCATATAGGTGTCCTTGTAGGTTCTTTGAGTCACACGTAGCAAGGGCCAATGTAAAACACTTAAAAATCTTAAATACGCCGAATTGCGCCTTGCAGATCGTTGCCAGACTGAAGAAT…	GCGCCCAATACGCAAACCGCCTCTCCCCGCGCGTTGGCCGATTCATTAATGCAGCTGGCACGACAGGTTTCCCGACTGGAAAGCGGGCAGTGAGCGCAACGCAATTAATGTGAGTTAGCTCACTCATTAGGCACCCCAGGCTTTACACTTTATGCTTCCGGCTCGTATGTTGTGTGGAATTGTGAGCGGATAACAATTTCACACAGGAAACAGCTATGACCATGATTACGCCAAGCTTGCATGCCTGCAGGTCGACTCTAGAATAGCTTCAAAATGTTTCTACTCCTTTTTTACTCTTCCAGATTTTCTCGGACTCCGCGCATCGCCGTACCACTTCAAAACACCCAAGCACAGCATACTAAATTTCCCCTCTTTCTTCCTCTAGGGTGTCGTTAATTA…	pTEF1-APREPROV4.CXCL12A-tCYC1-LEU2	This study
pYEplac181 Ost1-CXCL12a	ATGAGACAGGTTTGGTTCTCTTGGATAGTCGGTTTCCTTTGCTTCTTCAACGTATCAAGTGCCAAGCCCGTATCTCTTTCATATAGGTGTCCTTGTAGGTTCTTTGAGTCACACGTAGCAAGGGCCAATGTAAAACACTTAAAAATCTTAAATACGCCGAATTGCGCCTTGCAGATCGTTGCCAGACTGAAGAATAATAATAGGCAGGTGTGTATTGATCCCAAACTTAAATGGATACAAGAATACCTAGAAAAAGCACTAAATAAA	GCGCCCAATACGCAAACCGCCTCTCCCCGCGCGTTGGCCGATTCATTAATGCAGCTGGCACGACAGGTTTCCCGACTGGAAAGCGGGCAGTGAGCGCAACGCAATTAATGTGAGTTAGCTCACTCATTAGGCACCCCAGGCTTTACACTTTATGCTTCCGGCTCGTATGTTGTGTGGAATTGTGAGCGGATAACAATTTCACACAGGAAACAGCTATGACCATGATTACGCCAAGCTTGCATGCCTGCAGGTCGACTCTAGAATAGCTTCAAAATGTTTCTACTCCTTTTTTACTCTTCCAGATTTTCTCGGACTCCGCGCATCGCCGTACCACTTCAAAACACCCAAGCACAGCATACTAAATTTCCCCTCTTTCTTCCTCTAGGGTGTCGTTAATTA…	pTEF1-OST1.CXCL12A-tCYC1-LEU2	This study
pYEplac181 Ost1aPro-CXCL12a	ATGAGACAGGTTTGGTTCTCTTGGATAGTCGGTTTCCTTTGCTTCTTCAACGTATCAAGTGCCGCTCCAGTCAACACTACAACAGAAGATGAAACGGCACAAATTCCGGCTGAAGCTGTCATCGGTTACTTAGATTTAGAAGGGGATTTCGATGTTGCTGTTTTGCCATTTTCCAACAGCACAAATAACGGGTTATTGTTTATAAATACTACTATTGCCAGCATTGCTGCTAAAGAAGAAGGGGTATCTTTGGATAAAAGAGAGGCTGAAGCTAAGCCCGTATCTCTTTCATATAGGTGTCCTTGTAGGTTCTTTGAGTCACACGTAGCAAGGGCCAATGTAAAACACTTAAAAATCTTAAATACGCCGAATTGCGCCTTGCAGATCGTTGCCAGACTG…	GCGCCCAATACGCAAACCGCCTCTCCCCGCGCGTTGGCCGATTCATTAATGCAGCTGGCACGACAGGTTTCCCGACTGGAAAGCGGGCAGTGAGCGCAACGCAATTAATGTGAGTTAGCTCACTCATTAGGCACCCCAGGCTTTACACTTTATGCTTCCGGCTCGTATGTTGTGTGGAATTGTGAGCGGATAACAATTTCACACAGGAAACAGCTATGACCATGATTACGCCAAGCTTGCATGCCTGCAGGTCGACTCTAGAATAGCTTCAAAATGTTTCTACTCCTTTTTTACTCTTCCAGATTTTCTCGGACTCCGCGCATCGCCGTACCACTTCAAAACACCCAAGCACAGCATACTAAATTTCCCCTCTTTCTTCCTCTAGGGTGTCGTTAATTA…	pTEF1-OST1.APRO.CXCL12A-tCYC1-LEU2	This study
pYEplac181 aPre-SRIF14-Ccw14	ATGCGTTTTCCCTCAATTTTCACCGCTGTTTTGTTTGCAGCTTCCTCAGCCTTAGCAGCGGGCTGCAAGAATTTTTTTTGGAAAACGTTTACATCTTGCACACCTCCAGCTTGTTTATTGGCCTGTGTTGCGCAAGTCGGCAAATCCTCTTCCACATGTGACTCTTTGAATCAAGTCACCTGTTACTGTGAACACGAAAACTCCGCCGTCAAGAAATGTCTAGACTCCATCTGCCCAAACAATGACGCTGATGCTGCTTATTCTGCTTTCAAGAGTTCTTGTTCCGAACAAAATGCTTCATTGGGCGATTCCAGCAGCAGTGCCTCCTCATCCGCTTCTTCATCCAGCAAGGCCTCTTCTTCTACCAAGGCTTCTTCCAGTAGCGCTTCCTCCTCTACC…	GCGCCCAATACGCAAACCGCCTCTCCCCGCGCGTTGGCCGATTCATTAATGCAGCTGGCACGACAGGTTTCCCGACTGGAAAGCGGGCAGTGAGCGCAACGCAATTAATGTGAGTTAGCTCACTCATTAGGCACCCCAGGCTTTACACTTTATGCTTCCGGCTCGTATGTTGTGTGGAATTGTGAGCGGATAACAATTTCACACAGGAAACAGCTATGACCATGATTACGCCAAGCTTGCATGCCTGCAGGTCGACTCTAGAATAGCTTCAAAATGTTTCTACTCCTTTTTTACTCTTCCAGATTTTCTCGGACTCCGCGCATCGCCGTACCACTTCAAAACACCCAAGCACAGCATACTAAATTTCCCCTCTTTCTTCCTCTAGGGTGTCGTTAATTA…	pTEF1-APRE.SRIF14.CCW14-tCYC1-LEU2	This study
pYEplac181 aPre-SRIF14-Sed1	ATGCGTTTTCCCTCAATTTTCACCGCTGTTTTGTTTGCAGCTTCCTCAGCCTTAGCAGCGGGCTGCAAGAATTTTTTTTGGAAAACGTTTACATCTTGCCAATTTTCCAACAGTACATCTGCTTCTTCCACCGATGTCACTTCCTCCTCTTCCATCTCCACTTCCTCTGGCTCAGTAACTATCACATCTTCTGAAGCTCCAGAATCCGACAACGGTACCAGCACAGCTGCACCAACTGAAACCTCAACAGAGGCTCCAACCACTGCTATCCCAACTAACGGTACCTCTACTGAAGCTCCAACCACTGCTATCCCAACTAACGGTACCTCTACTGAAGCTCCAACTGATACTACTACTGAAGCTCCAACCACCGCTCTTCCAACTAACGGTACTTCTACT…	GCGCCCAATACGCAAACCGCCTCTCCCCGCGCGTTGGCCGATTCATTAATGCAGCTGGCACGACAGGTTTCCCGACTGGAAAGCGGGCAGTGAGCGCAACGCAATTAATGTGAGTTAGCTCACTCATTAGGCACCCCAGGCTTTACACTTTATGCTTCCGGCTCGTATGTTGTGTGGAATTGTGAGCGGATAACAATTTCACACAGGAAACAGCTATGACCATGATTACGCCAAGCTTGCATGCCTGCAGGTCGACTCTAGAATAGCTTCAAAATGTTTCTACTCCTTTTTTACTCTTCCAGATTTTCTCGGACTCCGCGCATCGCCGTACCACTTCAAAACACCCAAGCACAGCATACTAAATTTCCCCTCTTTCTTCCTCTAGGGTGTCGTTAATTA…	pTEF1-APRE.SRIF14.SED1-tCYC1-LEU2	This study
pYEplac181 aPre-SRIF14-Suc2	ATGCGTTTTCCCTCAATTTTCACCGCTGTTTTGTTTGCAGCTTCCTCAGCCTTAGCAGCGGGCTGCAAGAATTTTTTTTGGAAAACGTTTACATCTTGCTCAATGACAAACGAAACTAGCGATAGACCTTTGGTCCACTTCACACCCAACAAGGGCTGGATGAATGACCCAAATGGGTTGTGGTACGATGAAAAAGATGCCAAATGGCATCTGTACTTTCAATACAACCCAAATGACACCGTATGGGGTACGCCATTGTTTTGGGGCCATGCTACTTCCGATGATTTGACTAATTGGGAAGATCAACCCATTGCTATCGCTCCCAAGCGTAACGATTCAGGTGCTTTCTCTGGCTCCATGGTGGTTGATTACAACAACACGAGTGGGTTTTTCAATGAT…	GCGCCCAATACGCAAACCGCCTCTCCCCGCGCGTTGGCCGATTCATTAATGCAGCTGGCACGACAGGTTTCCCGACTGGAAAGCGGGCAGTGAGCGCAACGCAATTAATGTGAGTTAGCTCACTCATTAGGCACCCCAGGCTTTACACTTTATGCTTCCGGCTCGTATGTTGTGTGGAATTGTGAGCGGATAACAATTTCACACAGGAAACAGCTATGACCATGATTACGCCAAGCTTGCATGCCTGCAGGTCGACTCTAGAATAGCTTCAAAATGTTTCTACTCCTTTTTTACTCTTCCAGATTTTCTCGGACTCCGCGCATCGCCGTACCACTTCAAAACACCCAAGCACAGCATACTAAATTTCCCCTCTTTCTTCCTCTAGGGTGTCGTTAATTA…	pTEF1-APRE.SRIF14.SUC2-tCYC1-LEU2	This study
pYEplac181 aPre-SRIF14-Flo42	ATGCGTTTTCCCTCAATTTTCACCGCTGTTTTGTTTGCAGCTTCCTCAGCCTTAGCAGCGGGCTGCAAGAATTTTTTTTGGAAAACGTTTACATCTTGCGCTTCTTCAATGGTCGGATACTCCACGGCTAGTCTTGAAATCTCTACGTATGCAGGGTCTGCCAACAGTCTTCTGGCCGGTTCAGGTTTAAGCGTATTTATTGCCAGCCTTTTACTGGCTATTATC	GCGCCCAATACGCAAACCGCCTCTCCCCGCGCGTTGGCCGATTCATTAATGCAGCTGGCACGACAGGTTTCCCGACTGGAAAGCGGGCAGTGAGCGCAACGCAATTAATGTGAGTTAGCTCACTCATTAGGCACCCCAGGCTTTACACTTTATGCTTCCGGCTCGTATGTTGTGTGGAATTGTGAGCGGATAACAATTTCACACAGGAAACAGCTATGACCATGATTACGCCAAGCTTGCATGCCTGCAGGTCGACTCTAGAATAGCTTCAAAATGTTTCTACTCCTTTTTTACTCTTCCAGATTTTCTCGGACTCCGCGCATCGCCGTACCACTTCAAAACACCCAAGCACAGCATACTAAATTTCCCCTCTTTCTTCCTCTAGGGTGTCGTTAATTA…	pTEF1-APRE.SRIF14.FLO1-tCYC1-LEU2	This study
pYEplac181 aPre-CXCL12a-Ccw14	ATGCGTTTTCCCTCAATTTTCACCGCTGTTTTGTTTGCAGCTTCCTCAGCCTTAGCAAAGCCCGTATCTCTTTCATATAGGTGTCCTTGTAGGTTCTTTGAGTCACACGTAGCAAGGGCCAATGTAAAACACTTAAAAATCTTAAATACGCCGAATTGCGCCTTGCAGATCGTTGCCAGACTGAAGAATAATAATAGGCAGGTGTGTATTGATCCCAAACTTAAATGGATACAAGAATACCTAGAAAAAGCACTAAATAAAACACCTCCAGCTTGTTTATTGGCCTGTGTTGCGCAAGTCGGCAAATCCTCTTCCACATGTGACTCTTTGAATCAAGTCACCTGTTACTGTGAACACGAAAACTCCGCCGTCAAGAAATGTCTAGACTCCATCTGCCCA…	GCGCCCAATACGCAAACCGCCTCTCCCCGCGCGTTGGCCGATTCATTAATGCAGCTGGCACGACAGGTTTCCCGACTGGAAAGCGGGCAGTGAGCGCAACGCAATTAATGTGAGTTAGCTCACTCATTAGGCACCCCAGGCTTTACACTTTATGCTTCCGGCTCGTATGTTGTGTGGAATTGTGAGCGGATAACAATTTCACACAGGAAACAGCTATGACCATGATTACGCCAAGCTTGCATGCCTGCAGGTCGACTCTAGAATAGCTTCAAAATGTTTCTACTCCTTTTTTACTCTTCCAGATTTTCTCGGACTCCGCGCATCGCCGTACCACTTCAAAACACCCAAGCACAGCATACTAAATTTCCCCTCTTTCTTCCTCTAGGGTGTCGTTAATTA…	pTEF1-APRE.CXCL12A.CCW14-tCYC1-LEU2	This study
pYEplac181 aPre-CXCL12a-Sed1	ATGCGTTTTCCCTCAATTTTCACCGCTGTTTTGTTTGCAGCTTCCTCAGCCTTAGCAAAGCCCGTATCTCTTTCATATAGGTGTCCTTGTAGGTTCTTTGAGTCACACGTAGCAAGGGCCAATGTAAAACACTTAAAAATCTTAAATACGCCGAATTGCGCCTTGCAGATCGTTGCCAGACTGAAGAATAATAATAGGCAGGTGTGTATTGATCCCAAACTTAAATGGATACAAGAATACCTAGAAAAAGCACTAAATAAACAATTTTCCAACAGTACATCTGCTTCTTCCACCGATGTCACTTCCTCCTCTTCCATCTCCACTTCCTCTGGCTCAGTAACTATCACATCTTCTGAAGCTCCAGAATCCGACAACGGTACCAGCACAGCTGCACCAACT…	GCGCCCAATACGCAAACCGCCTCTCCCCGCGCGTTGGCCGATTCATTAATGCAGCTGGCACGACAGGTTTCCCGACTGGAAAGCGGGCAGTGAGCGCAACGCAATTAATGTGAGTTAGCTCACTCATTAGGCACCCCAGGCTTTACACTTTATGCTTCCGGCTCGTATGTTGTGTGGAATTGTGAGCGGATAACAATTTCACACAGGAAACAGCTATGACCATGATTACGCCAAGCTTGCATGCCTGCAGGTCGACTCTAGAATAGCTTCAAAATGTTTCTACTCCTTTTTTACTCTTCCAGATTTTCTCGGACTCCGCGCATCGCCGTACCACTTCAAAACACCCAAGCACAGCATACTAAATTTCCCCTCTTTCTTCCTCTAGGGTGTCGTTAATTA…	pTEF1-APRE.CXCL12A.SED1-tCYC1-LEU2	This study
pYEplac181 aPre-CXCL12a-Suc2	ATGCGTTTTCCCTCAATTTTCACCGCTGTTTTGTTTGCAGCTTCCTCAGCCTTAGCAAAGCCCGTATCTCTTTCATATAGGTGTCCTTGTAGGTTCTTTGAGTCACACGTAGCAAGGGCCAATGTAAAACACTTAAAAATCTTAAATACGCCGAATTGCGCCTTGCAGATCGTTGCCAGACTGAAGAATAATAATAGGCAGGTGTGTATTGATCCCAAACTTAAATGGATACAAGAATACCTAGAAAAAGCACTAAATAAATCAATGACAAACGAAACTAGCGATAGACCTTTGGTCCACTTCACACCCAACAAGGGCTGGATGAATGACCCAAATGGGTTGTGGTACGATGAAAAAGATGCCAAATGGCATCTGTACTTTCAATACAACCCAAATGAC…	GCGCCCAATACGCAAACCGCCTCTCCCCGCGCGTTGGCCGATTCATTAATGCAGCTGGCACGACAGGTTTCCCGACTGGAAAGCGGGCAGTGAGCGCAACGCAATTAATGTGAGTTAGCTCACTCATTAGGCACCCCAGGCTTTACACTTTATGCTTCCGGCTCGTATGTTGTGTGGAATTGTGAGCGGATAACAATTTCACACAGGAAACAGCTATGACCATGATTACGCCAAGCTTGCATGCCTGCAGGTCGACTCTAGAATAGCTTCAAAATGTTTCTACTCCTTTTTTACTCTTCCAGATTTTCTCGGACTCCGCGCATCGCCGTACCACTTCAAAACACCCAAGCACAGCATACTAAATTTCCCCTCTTTCTTCCTCTAGGGTGTCGTTAATTA…	pTEF1-APRE.CXCL12A.SUC2-tCYC1-LEU2	This study
pYEplac181 aPre-CXCL12a-Flo42	ATGCGTTTTCCCTCAATTTTCACCGCTGTTTTGTTTGCAGCTTCCTCAGCCTTAGCAAAGCCCGTATCTCTTTCATATAGGTGTCCTTGTAGGTTCTTTGAGTCACACGTAGCAAGGGCCAATGTAAAACACTTAAAAATCTTAAATACGCCGAATTGCGCCTTGCAGATCGTTGCCAGACTGAAGAATAATAATAGGCAGGTGTGTATTGATCCCAAACTTAAATGGATACAAGAATACCTAGAAAAAGCACTAAATAAAGCTTCTTCAATGGTCGGATACTCCACGGCTAGTCTTGAAATCTCTACGTATGCAGGGTCTGCCAACAGTCTTCTGGCCGGTTCAGGTTTAAGCGTATTTATTGCCAGCCTTTTACTGGCTATTATC	GCGCCCAATACGCAAACCGCCTCTCCCCGCGCGTTGGCCGATTCATTAATGCAGCTGGCACGACAGGTTTCCCGACTGGAAAGCGGGCAGTGAGCGCAACGCAATTAATGTGAGTTAGCTCACTCATTAGGCACCCCAGGCTTTACACTTTATGCTTCCGGCTCGTATGTTGTGTGGAATTGTGAGCGGATAACAATTTCACACAGGAAACAGCTATGACCATGATTACGCCAAGCTTGCATGCCTGCAGGTCGACTCTAGAATAGCTTCAAAATGTTTCTACTCCTTTTTTACTCTTCCAGATTTTCTCGGACTCCGCGCATCGCCGTACCACTTCAAAACACCCAAGCACAGCATACTAAATTTCCCCTCTTTCTTCCTCTAGGGTGTCGTTAATTA…	pTEF1-APRE.CXCL12A.FLO1-tCYC1-LEU2	This study
pYEplac181 aPrePro-C5a	ATGAGATTTCCTTCAATTTTTACTGCAGTTTTATTCGCAGCATCCTCCGCATTAGCTGCTCCAGTCAACACTACAACAGAAGATGAAACGGCACAAATTCCGGCTGAAGCTGTCATCGGTTACTTAGATTTAGAAGGGGATTTCGATGTTGCTGTTTTGCCATTTTCCAACAGCACAAATAACGGGTTATTGTTTATAAATACTACTATTGCCAGCATTGCTGCTAAAGAAGAAGGGGTATCTTTGGATAAAAGAGAGGCTGAAGCTACCCTACAAAAGAAAATTGAAGAAATAGCAGCTAAGTACAAGCACAGCGTAGTAAAAAAATGCTGCTACGATGGAGCATGTGTTAATAACGACGAAACGTGTGAGCAAAGGGCCGCCCGTATATCACTTGGA…	GCGCCCAATACGCAAACCGCCTCTCCCCGCGCGTTGGCCGATTCATTAATGCAGCTGGCACGACAGGTTTCCCGACTGGAAAGCGGGCAGTGAGCGCAACGCAATTAATGTGAGTTAGCTCACTCATTAGGCACCCCAGGCTTTACACTTTATGCTTCCGGCTCGTATGTTGTGTGGAATTGTGAGCGGATAACAATTTCACACAGGAAACAGCTATGACCATGATTACGCCAAGCTTGCATGCCTGCAGGTCGACTCTAGAATAGCTTCAAAATGTTTCTACTCCTTTTTTACTCTTCCAGATTTTCTCGGACTCCGCGCATCGCCGTACCACTTCAAAACACCCAAGCACAGCATACTAAATTTCCCCTCTTTCTTCCTCTAGGGTGTCGTTAATTA…	pTEF1-APREPRO.C5A-tCYC1-LEU2	This study
pYEplac181 aPrePro-CART(42-89)(9-28)	ATGAGATTTCCTTCAATTTTTACTGCAGTTTTATTCGCAGCATCCTCCGCATTAGCTGCTCCAGTCAACACTACAACAGAAGATGAAACGGCACAAATTCCGGCTGAAGCTGTCATCGGTTACTTAGATTTAGAAGGGGATTTCGATGTTGCTGTTTTGCCATTTTCCAACAGCACAAATAACGGGTTATTGTTTATAAATACTACTATTGCCAGCATTGCTGCTAAAGAAGAAGGGGTATCTTTGGATAAAAGAGAGGCTGAAGCTTACGGGCAAGTACCCATGTGTGACGCAGGCGAGCAATGCGCCGTAAGGAAGGGGGCAAGAATCTAA	GCGCCCAATACGCAAACCGCCTCTCCCCGCGCGTTGGCCGATTCATTAATGCAGCTGGCACGACAGGTTTCCCGACTGGAAAGCGGGCAGTGAGCGCAACGCAATTAATGTGAGTTAGCTCACTCATTAGGCACCCCAGGCTTTACACTTTATGCTTCCGGCTCGTATGTTGTGTGGAATTGTGAGCGGATAACAATTTCACACAGGAAACAGCTATGACCATGATTACGCCAAGCTTGCATGCCTGCAGGTCGACTCTAGAATAGCTTCAAAATGTTTCTACTCCTTTTTTACTCTTCCAGATTTTCTCGGACTCCGCGCATCGCCGTACCACTTCAAAACACCCAAGCACAGCATACTAAATTTCCCCTCTTTCTTCCTCTAGGGTGTCGTTAATTA…	pTEF1-APREPRO.CART-tCYC1-LEU2	This study
pYEplac181 aPrePro-TRV056	ATGAGATTTCCTTCAATTTTTACTGCAGTTTTATTCGCAGCATCCTCCGCATTAGCTGCTCCAGTCAACACTACAACAGAAGATGAAACGGCACAAATTCCGGCTGAAGCTGTCATCGGTTACTTAGATTTAGAAGGGGATTTCGATGTTGCTGTTTTGCCATTTTCCAACAGCACAAATAACGGGTTATTGTTTATAAATACTACTATTGCCAGCATTGCTGCTAAAGAAGAAGGGGTATCTTTGGATAAAAGAGAGGCTGAAGCTGACAGGGGGGTCTACATCCACCCTTTTTAA	GCGCCCAATACGCAAACCGCCTCTCCCCGCGCGTTGGCCGATTCATTAATGCAGCTGGCACGACAGGTTTCCCGACTGGAAAGCGGGCAGTGAGCGCAACGCAATTAATGTGAGTTAGCTCACTCATTAGGCACCCCAGGCTTTACACTTTATGCTTCCGGCTCGTATGTTGTGTGGAATTGTGAGCGGATAACAATTTCACACAGGAAACAGCTATGACCATGATTACGCCAAGCTTGCATGCCTGCAGGTCGACTCTAGAATAGCTTCAAAATGTTTCTACTCCTTTTTTACTCTTCCAGATTTTCTCGGACTCCGCGCATCGCCGTACCACTTCAAAACACCCAAGCACAGCATACTAAATTTCCCCTCTTTCTTCCTCTAGGGTGTCGTTAATTA…	pTEF1-APREPRO.TRV056-tCYC1-LEU2	This study
pYEplac181 BV025	ATGCAGGTGCAGCTGCAGGAAAGCGGCGGCGGCCTGGTGCAGGCGGGCGGCAGCCTGCGCCTGAGCTGCGCGGCGAGCGGCTCTATTTCTCTGTACGCTGAAATGGGCTGGTATCGCCAGGCGCCGGGCAAAGAACGCGAACTTGTTGCCGGTATTACTCGTGGTACTACTACCTATTATGCGGATAGCGTGAAAGGCCGCTTTACCATTAGCCGCGATAACGCGAAAAACACCGTGTATCTGCAGATGAACAGCCTGAAACCGGAAGATACCGCGGTGTATTATTGCGCGGCTGACTACGTTCAGGGTAAATCTCGTGTTATCCCGCATTACTATTGGGGCCAGGGCACCCAGGTGACCGTGAGCAGCTAA	GCGCCCAATACGCAAACCGCCTCTCCCCGCGCGTTGGCCGATTCATTAATGCAGCTGGCACGACAGGTTTCCCGACTGGAAAGCGGGCAGTGAGCGCAACGCAATTAATGTGAGTTAGCTCACTCATTAGGCACCCCAGGCTTTACACTTTATGCTTCCGGCTCGTATGTTGTGTGGAATTGTGAGCGGATAACAATTTCACACAGGAAACAGCTATGACCATGATTACGCCAAGCTTGCATGCCTGCAGGTCGACTCTAGAATAGCTTCAAAATGTTTCTACTCCTTTTTTACTCTTCCAGATTTTCTCGGACTCCGCGCATCGCCGTACCACTTCAAAACACCCAAGCACAGCATACTAAATTTCCCCTCTTTCTTCCTCTAGGGTGTCGTTAATTA…	pTEF1-BV025-tCYC1-LEU2	This study
pYEplac181 AD101	ATGCAGGTGCAACTGCAGGAAAGTGGTGGAGGTCTGGTACAGGCCGGTGGGTCTCTTAGACTAAGTTGTGCTGCAAGTGGGACGATCTCCCCTCTTCCCGCTATGGGCTGGTATAGACAGGCACCTGGAAAAGAGAGAGAGTTTGTCGCTGGTATAGATACAGGGGCGATTACGAACTATGCGGATAGTGTAAAGGGCAGGTTCACAATTAGCCGTGACAATGCGAAAAATACGGTATATCTGCAGATGAACTCCCTGAAACCAGAAGATACAGCCGTCTATTACTGTGCCGTATTCCCAGCGGCTTACGATTATTATGAGAGGTACTACACCTATTGGGGCCAAGGTACGCAGGTTACTGTCTCATCCTAA	GCGCCCAATACGCAAACCGCCTCTCCCCGCGCGTTGGCCGATTCATTAATGCAGCTGGCACGACAGGTTTCCCGACTGGAAAGCGGGCAGTGAGCGCAACGCAATTAATGTGAGTTAGCTCACTCATTAGGCACCCCAGGCTTTACACTTTATGCTTCCGGCTCGTATGTTGTGTGGAATTGTGAGCGGATAACAATTTCACACAGGAAACAGCTATGACCATGATTACGCCAAGCTTGCATGCCTGCAGGTCGACTCTAGAATAGCTTCAAAATGTTTCTACTCCTTTTTTACTCTTCCAGATTTTCTCGGACTCCGCGCATCGCCGTACCACTTCAAAACACCCAAGCACAGCATACTAAATTTCCCCTCTTTCTTCCTCTAGGGTGTCGTTAATTA…	pTEF1-AD101-tCYC1-LEU2	This study
pYEplac181M2 _aPrePro-AGTII	NNNNNATGAGATTTCCTTCAATTTTTACTGCAGTTTTATTCGCAGCATCCTCCGCATTAGCTGCTCCAGTCAACACTACAACAGAAGATGAAACGGCACAAATTCCGGCTGAAGCTGTCATCGGTTACTTAGATTTAGAAGGGGATTTCGATGTTGCTGTTTTGCCATTTTCCAACAGCACAAATAACGGGTTATTGTTTATAAATACTACTATTGCCAGCATTGCTGCTAAAGAAGAAGGGGTATCTTTGGATAAAAGAGAGGCTGAAGCTGATAGAGTCTACATCCACCCCTTC	GCGCCCAATACGCAAACCGCCTCTCCCCGCGCGTTGGCCGATTCATTAATGCAGCTGGCACGACAGGTTTCCCGACTGGAAAGCGGGCAGTGAGCGCAACGCAATTAATGTGAGTTAGCTCACTCATTAGGCACCCCAGGCTTTACACTTTATGCTTCCGGCTCGTATGTTGTGTGGAATTGTGAGCGGATAACAATTTCACACAGGAAACAGCTATGACCATGATTACGCCAAGCTTGCATGCCTGCAGGTCGACTCTAGATGAATCCGGTAGAGGTGTGGTCAATAAGAGCGACCTCATGCTATACCTGAGAAAGCAACCTGACCTACAGGAAAGAGTTACTCAAGAATAAGAATTTTCGTTTTAAAACCTAAGAGTCACTTTAAAATTTGTATACA…	pTEF1-tCYC1-pGAL1-APREPRO.AGTII-tADH1-LEU2	This study
pYEplac181M2 _aPrePro-CXCL12A	NNNNNATGAGATTTCCTTCAATTTTTACTGCAGTTTTATTCGCAGCATCCTCCGCATTAGCTGCTCCAGTCAACACTACAACAGAAGATGAAACGGCACAAATTCCGGCTGAAGCTGTCATCGGTTACTTAGATTTAGAAGGGGATTTCGATGTTGCTGTTTTGCCATTTTCCAACAGCACAAATAACGGGTTATTGTTTATAAATACTACTATTGCCAGCATTGCTGCTAAAGAAGAAGGGGTATCTTTGGATAAAAGAGAGGCTGAAGCTAAGCCCGTATCTCTTTCATATAGGTGTCCTTGTAGGTTCTTTGAGTCACACGTAGCAAGGGCCAATGTAAAACACTTAAAAATCTTAAATACGCCGAATTGCGCCTTGCAGATCGTTGCCAGACTGA…	GCGCCCAATACGCAAACCGCCTCTCCCCGCGCGTTGGCCGATTCATTAATGCAGCTGGCACGACAGGTTTCCCGACTGGAAAGCGGGCAGTGAGCGCAACGCAATTAATGTGAGTTAGCTCACTCATTAGGCACCCCAGGCTTTACACTTTATGCTTCCGGCTCGTATGTTGTGTGGAATTGTGAGCGGATAACAATTTCACACAGGAAACAGCTATGACCATGATTACGCCAAGCTTGCATGCCTGCAGGTCGACTCTAGATGAATCCGGTAGAGGTGTGGTCAATAAGAGCGACCTCATGCTATACCTGAGAAAGCAACCTGACCTACAGGAAAGAGTTACTCAAGAATAAGAATTTTCGTTTTAAAACCTAAGAGTCACTTTAAAATTTGTATACA…	pTEF1-tCYC1-pGAL1-APREPRO.CXCL12A-tADH1-LEU2	This study
pYEplac181M2 aPrePro-BV025-Ccw14_aPrePro-AGTII	ATGAGATTTCCTTCAATTTTTACTGCAGTTTTATTCGCAGCATCCTCCGCATTAGCTGCTCCAGTCAACACTACAACAGAAGATGAAACGGCACAAATTCCGGCTGAAGCTGTCATCGGTTACTTAGATTTAGAAGGGGATTTCGATGTTGCTGTTTTGCCATTTTCCAACAGCACAAATAACGGGTTATTGTTTATAAATACTACTATTGCCAGCATTGCTGCTAAAGAAGAAGGGGTATCTTTGGATAAAAGAGAGGCTGAAGCTCAGGTGCAGCTGCAGGAAAGCGGCGGCGGCCTGGTGCAGGCGGGCGGCAGCCTGCGCCTGAGCTGCGCGGCGAGCGGCTCTATTTCTCTGTACGCTGAAATGGGCTGGTATCGCCAGGCGCCGGGCAAAGAA…	GCGCCCAATACGCAAACCGCCTCTCCCCGCGCGTTGGCCGATTCATTAATGCAGCTGGCACGACAGGTTTCCCGACTGGAAAGCGGGCAGTGAGCGCAACGCAATTAATGTGAGTTAGCTCACTCATTAGGCACCCCAGGCTTTACACTTTATGCTTCCGGCTCGTATGTTGTGTGGAATTGTGAGCGGATAACAATTTCACACAGGAAACAGCTATGACCATGATTACGCCAAGCTTGCATGCCTGCAGGTCGACTCTAGATGAATCCGGTAGAGGTGTGGTCAATAAGAGCGACCTCATGCTATACCTGAGAAAGCAACCTGACCTACAGGAAAGAGTTACTCAAGAATAAGAATTTTCGTTTTAAAACCTAAGAGTCACTTTAAAATTTGTATACA…	pTEF1-APREPRO.BV025.CCW14-tCYC1-pGAL1-APREPRO.AGTII-tADH1-LEU2	This study
pYEplac181M2 aPrePro-AT118-Ccw14_aPrePro-AGTII	ATGAGATTTCCTTCAATTTTTACTGCAGTTTTATTCGCAGCATCCTCCGCATTAGCTGCTCCAGTCAACACTACAACAGAAGATGAAACGGCACAAATTCCGGCTGAAGCTGTCATCGGTTACTTAGATTTAGAAGGGGATTTCGATGTTGCTGTTTTGCCATTTTCCAACAGCACAAATAACGGGTTATTGTTTATAAATACTACTATTGCCAGCATTGCTGCTAAAGAAGAAGGGGTATCTTTGGATAAAAGAGAGGCTGAAGCTATGCAGGTACAATTACAAGAGAGTGGGGGTGGACTGGTGCAAGCCGGGGGTTCCCTAAGGCTATCCTGCGCAGCCTCAGGTTATATAttcCGTaagTACCGTATGGGCTGGTATAGACAGGCTCCTGGTAAA…	GCGCCCAATACGCAAACCGCCTCTCCCCGCGCGTTGGCCGATTCATTAATGCAGCTGGCACGACAGGTTTCCCGACTGGAAAGCGGGCAGTGAGCGCAACGCAATTAATGTGAGTTAGCTCACTCATTAGGCACCCCAGGCTTTACACTTTATGCTTCCGGCTCGTATGTTGTGTGGAATTGTGAGCGGATAACAATTTCACACAGGAAACAGCTATGACCATGATTACGCCAAGCTTGCATGCCTGCAGGTCGACTCTAGATGAATCCGGTAGAGGTGTGGTCAATAAGAGCGACCTCATGCTATACCTGAGAAAGCAACCTGACCTACAGGAAAGAGTTACTCAAGAATAAGAATTTTCGTTTTAAAACCTAAGAGTCACTTTAAAATTTGTATACA…	pTEF1-APREPRO.AT118.CCW14-tCYC1-pGAL1-APREPRO.AGTII-tADH1-LEU2	This study
pYEplac181M2 aPrePro-AT118i4-Ccw14_aPrePro-AGTII	ATGAGATTTCCTTCAATTTTTACTGCAGTTTTATTCGCAGCATCCTCCGCATTAGCTGCTCCAGTCAACACTACAACAGAAGATGAAACGGCACAAATTCCGGCTGAAGCTGTCATCGGTTACTTAGATTTAGAAGGGGATTTCGATGTTGCTGTTTTGCCATTTTCCAACAGCACAAATAACGGGTTATTGTTTATAAATACTACTATTGCCAGCATTGCTGCTAAAGAAGAAGGGGTATCTTTGGATAAAAGAGAGGCTGAAGCTCAGGTACAATTACAAGAGAGTGGGGGTGGACTGGTGCAAGCCGGGGGTTCCCTAAGGCTATCCTGCGCAGCCTCAGGTTATATATATCGTCGTTACCGTATGGGCTGGTATAGACAGGCTCCTGGTAAAGAG…	GCGCCCAATACGCAAACCGCCTCTCCCCGCGCGTTGGCCGATTCATTAATGCAGCTGGCACGACAGGTTTCCCGACTGGAAAGCGGGCAGTGAGCGCAACGCAATTAATGTGAGTTAGCTCACTCATTAGGCACCCCAGGCTTTACACTTTATGCTTCCGGCTCGTATGTTGTGTGGAATTGTGAGCGGATAACAATTTCACACAGGAAACAGCTATGACCATGATTACGCCAAGCTTGCATGCCTGCAGGTCGACTCTAGATGAATCCGGTAGAGGTGTGGTCAATAAGAGCGACCTCATGCTATACCTGAGAAAGCAACCTGACCTACAGGAAAGAGTTACTCAAGAATAAGAATTTTCGTTTTAAAACCTAAGAGTCACTTTAAAATTTGTATACA…	pTEF1-APREPRO.AT118I4.CCW14-tCYC1-pGAL1-APREPRO.AGTII-tADH1-LEU2	This study
pYEplac181M2 aPrePro-BV025-Ccw14_aPrePro-CXCL12a	ATGAGATTTCCTTCAATTTTTACTGCAGTTTTATTCGCAGCATCCTCCGCATTAGCTGCTCCAGTCAACACTACAACAGAAGATGAAACGGCACAAATTCCGGCTGAAGCTGTCATCGGTTACTTAGATTTAGAAGGGGATTTCGATGTTGCTGTTTTGCCATTTTCCAACAGCACAAATAACGGGTTATTGTTTATAAATACTACTATTGCCAGCATTGCTGCTAAAGAAGAAGGGGTATCTTTGGATAAAAGAGAGGCTGAAGCTCAGGTGCAGCTGCAGGAAAGCGGCGGCGGCCTGGTGCAGGCGGGCGGCAGCCTGCGCCTGAGCTGCGCGGCGAGCGGCTCTATTTCTCTGTACGCTGAAATGGGCTGGTATCGCCAGGCGCCGGGCAAAGAA…	GCGCCCAATACGCAAACCGCCTCTCCCCGCGCGTTGGCCGATTCATTAATGCAGCTGGCACGACAGGTTTCCCGACTGGAAAGCGGGCAGTGAGCGCAACGCAATTAATGTGAGTTAGCTCACTCATTAGGCACCCCAGGCTTTACACTTTATGCTTCCGGCTCGTATGTTGTGTGGAATTGTGAGCGGATAACAATTTCACACAGGAAACAGCTATGACCATGATTACGCCAAGCTTGCATGCCTGCAGGTCGACTCTAGATGAATCCGGTAGAGGTGTGGTCAATAAGAGCGACCTCATGCTATACCTGAGAAAGCAACCTGACCTACAGGAAAGAGTTACTCAAGAATAAGAATTTTCGTTTTAAAACCTAAGAGTCACTTTAAAATTTGTATACA…	pTEF1-APREPRO.BV025.CCW14-tCYC1-pGAL1-APREPRO.CXCL12A-tADH1-LEU2	This study
pYEplac181M2 aPrePro-CA4139-Ccw14_aPrePro-CXCL12a	ATGAGATTTCCTTCAATTTTTACTGCAGTTTTATTCGCAGCATCCTCCGCATTAGCTGCTCCAGTCAACACTACAACAGAAGATGAAACGGCACAAATTCCGGCTGAAGCTGTCATCGGTTACTTAGATTTAGAAGGGGATTTCGATGTTGCTGTTTTGCCATTTTCCAACAGCACAAATAACGGGTTATTGTTTATAAATACTACTATTGCCAGCATTGCTGCTAAAGAAGAAGGGGTATCTTTGGATAAAAGAGAGGCTGAAGCTCAAGTTCAACTGCAAGAATCTGGCGGAGGGCTTGTGCAACCGGGGGGCTCTCTACGTCTGAGCTGTGTCGGGAGCGGGTCAATATTTAGCATTAATGCAATGGGATGGTATAGACAGGCACCAGGCAAACAG…	GCGCCCAATACGCAAACCGCCTCTCCCCGCGCGTTGGCCGATTCATTAATGCAGCTGGCACGACAGGTTTCCCGACTGGAAAGCGGGCAGTGAGCGCAACGCAATTAATGTGAGTTAGCTCACTCATTAGGCACCCCAGGCTTTACACTTTATGCTTCCGGCTCGTATGTTGTGTGGAATTGTGAGCGGATAACAATTTCACACAGGAAACAGCTATGACCATGATTACGCCAAGCTTGCATGCCTGCAGGTCGACTCTAGATGAATCCGGTAGAGGTGTGGTCAATAAGAGCGACCTCATGCTATACCTGAGAAAGCAACCTGACCTACAGGAAAGAGTTACTCAAGAATAAGAATTTTCGTTTTAAAACCTAAGAGTCACTTTAAAATTTGTATACA…	pTEF1-APREPRO.CA4139.CCW14-tCYC1-pGAL1-APREPRO.CXCL12A-tADH1-LEU2	This study
pYEplac181M2 aPrePro-CA4139_aPrePro-CXCL12a	ATGAGATTTCCTTCAATTTTTACTGCAGTTTTATTCGCAGCATCCTCCGCATTAGCTGCTCCAGTCAACACTACAACAGAAGATGAAACGGCACAAATTCCGGCTGAAGCTGTCATCGGTTACTTAGATTTAGAAGGGGATTTCGATGTTGCTGTTTTGCCATTTTCCAACAGCACAAATAACGGGTTATTGTTTATAAATACTACTATTGCCAGCATTGCTGCTAAAGAAGAAGGGGTATCTTTGGATAAAAGAGAGGCTGAAGCTCAAGTTCAACTGCAAGAATCTGGCGGAGGGCTTGTGCAACCGGGGGGCTCTCTACGTCTGAGCTGTGTCGGGAGCGGGTCAATATTTAGCATTAATGCAATGGGATGGTATAGACAGGCACCAGGCAAACAG…	GCGCCCAATACGCAAACCGCCTCTCCCCGCGCGTTGGCCGATTCATTAATGCAGCTGGCACGACAGGTTTCCCGACTGGAAAGCGGGCAGTGAGCGCAACGCAATTAATGTGAGTTAGCTCACTCATTAGGCACCCCAGGCTTTACACTTTATGCTTCCGGCTCGTATGTTGTGTGGAATTGTGAGCGGATAACAATTTCACACAGGAAACAGCTATGACCATGATTACGCCAAGCTTGCATGCCTGCAGGTCGACTCTAGATGAATCCGGTAGAGGTGTGGTCAATAAGAGCGACCTCATGCTATACCTGAGAAAGCAACCTGACCTACAGGAAAGAGTTACTCAAGAATAAGAATTTTCGTTTTAAAACCTAAGAGTCACTTTAAAATTTGTATACA…	pTEF1-APREPRO.CA4139-tCYC1-pGAL1-APREPRO.CXCL12A-tADH1-LEU2	This study
pYEplac181M2 aPrePro-238D2-Ccw14_aPrePro-CXCL12a	ATGAGATTTCCTTCAATTTTTACTGCAGTTTTATTCGCAGCATCCTCCGCATTAGCTGCTCCAGTCAACACTACAACAGAAGATGAAACGGCACAAATTCCGGCTGAAGCTGTCATCGGTTACTTAGATTTAGAAGGGGATTTCGATGTTGCTGTTTTGCCATTTTCCAACAGCACAAATAACGGGTTATTGTTTATAAATACTACTATTGCCAGCATTGCTGCTAAAGAAGAAGGGGTATCTTTGGATAAAAGAGAGGCTGAAGCTGAAGTTCAATTAGTTGAGAGTGGAGGCGGCTTAGTACAAACGGGCGGCTCTCTTCGTCTTTCATGCGCGGCGAGCGGCTTTACCTTCTCTTCATATGCAATGTCATGGGTCCGTCAGGCACCGGGCAAAGGG…	GCGCCCAATACGCAAACCGCCTCTCCCCGCGCGTTGGCCGATTCATTAATGCAGCTGGCACGACAGGTTTCCCGACTGGAAAGCGGGCAGTGAGCGCAACGCAATTAATGTGAGTTAGCTCACTCATTAGGCACCCCAGGCTTTACACTTTATGCTTCCGGCTCGTATGTTGTGTGGAATTGTGAGCGGATAACAATTTCACACAGGAAACAGCTATGACCATGATTACGCCAAGCTTGCATGCCTGCAGGTCGACTCTAGATGAATCCGGTAGAGGTGTGGTCAATAAGAGCGACCTCATGCTATACCTGAGAAAGCAACCTGACCTACAGGAAAGAGTTACTCAAGAATAAGAATTTTCGTTTTAAAACCTAAGAGTCACTTTAAAATTTGTATACA…	pTEF1-APREPRO.238D2.CCW14-tCYC1-pGAL1-APREPRO.CXCL12A-tADH1-LEU2	This study
pYEplac181M2 aPrePro-238D2_aPrePro-CXCL12a	ATGAGATTTCCTTCAATTTTTACTGCAGTTTTATTCGCAGCATCCTCCGCATTAGCTGCTCCAGTCAACACTACAACAGAAGATGAAACGGCACAAATTCCGGCTGAAGCTGTCATCGGTTACTTAGATTTAGAAGGGGATTTCGATGTTGCTGTTTTGCCATTTTCCAACAGCACAAATAACGGGTTATTGTTTATAAATACTACTATTGCCAGCATTGCTGCTAAAGAAGAAGGGGTATCTTTGGATAAAAGAGAGGCTGAAGCTGAAGTTCAATTAGTTGAGAGTGGAGGCGGCTTAGTACAAACGGGCGGCTCTCTTCGTCTTTCATGCGCGGCGAGCGGCTTTACCTTCTCTTCATATGCAATGTCATGGGTCCGTCAGGCACCGGGCAAAGGG…	GCGCCCAATACGCAAACCGCCTCTCCCCGCGCGTTGGCCGATTCATTAATGCAGCTGGCACGACAGGTTTCCCGACTGGAAAGCGGGCAGTGAGCGCAACGCAATTAATGTGAGTTAGCTCACTCATTAGGCACCCCAGGCTTTACACTTTATGCTTCCGGCTCGTATGTTGTGTGGAATTGTGAGCGGATAACAATTTCACACAGGAAACAGCTATGACCATGATTACGCCAAGCTTGCATGCCTGCAGGTCGACTCTAGATGAATCCGGTAGAGGTGTGGTCAATAAGAGCGACCTCATGCTATACCTGAGAAAGCAACCTGACCTACAGGAAAGAGTTACTCAAGAATAAGAATTTTCGTTTTAAAACCTAAGAGTCACTTTAAAATTTGTATACA…	pTEF1-APREPRO.238D2-tCYC1-pGAL1-APREPRO.CXCL12A-tADH1-LEU2	This study
pYEplac181M2 aPrePro-238D4-Ccw14_aPrePro-CXCL12a	ATGAGATTTCCTTCAATTTTTACTGCAGTTTTATTCGCAGCATCCTCCGCATTAGCTGCTCCAGTCAACACTACAACAGAAGATGAAACGGCACAAATTCCGGCTGAAGCTGTCATCGGTTACTTAGATTTAGAAGGGGATTTCGATGTTGCTGTTTTGCCATTTTCCAACAGCACAAATAACGGGTTATTGTTTATAAATACTACTATTGCCAGCATTGCTGCTAAAGAAGAAGGGGTATCTTTGGATAAAAGAGAGGCTGAAGCTGAAGTGCAACTGATGGAATCTGGGGGCGGCCTTGTTCAAGCAGGGGGTAGTCTACGTCTTTCTTGCGCAGCTTCTGGGAGAACCTTCAATAACTACGCGATGGGTTGGTTTAGAAGGGCACCCGGTAAAGAG…	GCGCCCAATACGCAAACCGCCTCTCCCCGCGCGTTGGCCGATTCATTAATGCAGCTGGCACGACAGGTTTCCCGACTGGAAAGCGGGCAGTGAGCGCAACGCAATTAATGTGAGTTAGCTCACTCATTAGGCACCCCAGGCTTTACACTTTATGCTTCCGGCTCGTATGTTGTGTGGAATTGTGAGCGGATAACAATTTCACACAGGAAACAGCTATGACCATGATTACGCCAAGCTTGCATGCCTGCAGGTCGACTCTAGATGAATCCGGTAGAGGTGTGGTCAATAAGAGCGACCTCATGCTATACCTGAGAAAGCAACCTGACCTACAGGAAAGAGTTACTCAAGAATAAGAATTTTCGTTTTAAAACCTAAGAGTCACTTTAAAATTTGTATACA…	pTEF1-APREPRO.238D4.CCW14-tCYC1-pGAL1-APREPRO.CXCL12A-tADH1-LEU2	This study
pYEplac181M2 aPrePro-238D4_aPrePro-CXCL12a	ATGAGATTTCCTTCAATTTTTACTGCAGTTTTATTCGCAGCATCCTCCGCATTAGCTGCTCCAGTCAACACTACAACAGAAGATGAAACGGCACAAATTCCGGCTGAAGCTGTCATCGGTTACTTAGATTTAGAAGGGGATTTCGATGTTGCTGTTTTGCCATTTTCCAACAGCACAAATAACGGGTTATTGTTTATAAATACTACTATTGCCAGCATTGCTGCTAAAGAAGAAGGGGTATCTTTGGATAAAAGAGAGGCTGAAGCTGAAGTGCAACTGATGGAATCTGGGGGCGGCCTTGTTCAAGCAGGGGGTAGTCTACGTCTTTCTTGCGCAGCTTCTGGGAGAACCTTCAATAACTACGCGATGGGTTGGTTTAGAAGGGCACCCGGTAAAGAG…	GCGCCCAATACGCAAACCGCCTCTCCCCGCGCGTTGGCCGATTCATTAATGCAGCTGGCACGACAGGTTTCCCGACTGGAAAGCGGGCAGTGAGCGCAACGCAATTAATGTGAGTTAGCTCACTCATTAGGCACCCCAGGCTTTACACTTTATGCTTCCGGCTCGTATGTTGTGTGGAATTGTGAGCGGATAACAATTTCACACAGGAAACAGCTATGACCATGATTACGCCAAGCTTGCATGCCTGCAGGTCGACTCTAGATGAATCCGGTAGAGGTGTGGTCAATAAGAGCGACCTCATGCTATACCTGAGAAAGCAACCTGACCTACAGGAAAGAGTTACTCAAGAATAAGAATTTTCGTTTTAAAACCTAAGAGTCACTTTAAAATTTGTATACA…	pTEF1-APREPRO.238D4-tCYC1-pGAL1-APREPRO.CXCL12A-tADH1-LEU2	This study
pYEplac181M2 BV025_aPrePro-AGTII	ATGCAGGTGCAGCTGCAGGAAAGCGGCGGCGGCCTGGTGCAGGCGGGCGGCAGCCTGCGCCTGAGCTGCGCGGCGAGCGGCTCTATTTCTCTGTACGCTGAAATGGGCTGGTATCGCCAGGCGCCGGGCAAAGAACGCGAACTTGTTGCCGGTATTACTCGTGGTACTACTACCTATTATGCGGATAGCGTGAAAGGCCGCTTTACCATTAGCCGCGATAACGCGAAAAACACCGTGTATCTGCAGATGAACAGCCTGAAACCGGAAGATACCGCGGTGTATTATTGCGCGGCTGACTACGTTCAGGGTAAATCTCGTGTTATCCCGCATTACTATTGGGGCCAGGGCACCCAGGTGACCGTGAGCAGCNNNNNATGAGATTTCCTTCAATTTTTACTG…	GCGCCCAATACGCAAACCGCCTCTCCCCGCGCGTTGGCCGATTCATTAATGCAGCTGGCACGACAGGTTTCCCGACTGGAAAGCGGGCAGTGAGCGCAACGCAATTAATGTGAGTTAGCTCACTCATTAGGCACCCCAGGCTTTACACTTTATGCTTCCGGCTCGTATGTTGTGTGGAATTGTGAGCGGATAACAATTTCACACAGGAAACAGCTATGACCATGATTACGCCAAGCTTGCATGCCTGCAGGTCGACTCTAGATGAATCCGGTAGAGGTGTGGTCAATAAGAGCGACCTCATGCTATACCTGAGAAAGCAACCTGACCTACAGGAAAGAGTTACTCAAGAATAAGAATTTTCGTTTTAAAACCTAAGAGTCACTTTAAAATTTGTATACA…	pTEF1-BV025-tCYC1-pGAL1-APREPRO.AGTII-tADH1-LEU2	This study
pYEplac181M2 AT110_aPrePro-AGTII	ATGCAAGTGCAGTTACAAGAGTCAGGCGGAGGATTAGTTCAGGCCGGTGGGTCACTGAGGTTATCCTGTGCAGCATCCGGTAATATATTTGACGCCGACATAATGGGATGGTACAGGCAGGCACCTGGCAAAGAACGTGAACTAGTAGCCAGTATAACAGATGGGGGCTCTACCAACTACGCTGACAGCGTTAAAGGGAGGTTCACAATTTCAAGAGACAATGCGAAGAACACTGTCTACTTACAAATGAACAGTCTAAAGCCTGAGGACACTGCTGTTTACTATTGCGCCGCAATCGCTTATCCCGATATACCTACATACTTTGATTATGACTCTGATTACTTTTACTGGGGTCAAGGGACTCAGGTTACCGTTTCTTCANNNNNATGAGATTTCCTT…	GCGCCCAATACGCAAACCGCCTCTCCCCGCGCGTTGGCCGATTCATTAATGCAGCTGGCACGACAGGTTTCCCGACTGGAAAGCGGGCAGTGAGCGCAACGCAATTAATGTGAGTTAGCTCACTCATTAGGCACCCCAGGCTTTACACTTTATGCTTCCGGCTCGTATGTTGTGTGGAATTGTGAGCGGATAACAATTTCACACAGGAAACAGCTATGACCATGATTACGCCAAGCTTGCATGCCTGCAGGTCGACTCTAGATGAATCCGGTAGAGGTGTGGTCAATAAGAGCGACCTCATGCTATACCTGAGAAAGCAACCTGACCTACAGGAAAGAGTTACTCAAGAATAAGAATTTTCGTTTTAAAACCTAAGAGTCACTTTAAAATTTGTATACA…	pTEF1-AT110-tCYC1-pGAL1-APREPRO.AGTII-tADH1-LEU2	This study
pYEplac181M2 AT110i103_aPrePro-AGTII	ATGCAAGTGCAGTTACAAGAGTCAGGCGGAGGATTAGTTCAGGCCGGTGGGTCACTGAGGTTATCCTGTGCAGCATCCGGTAATATATTTGACGCCGACATAATGGGATGGTACAGGCAGGCACCTGGCAAAGAACGTGAACTAGTAGCCAGTATAACAGATGGGGGCTCTACCAACTACGCTGACAGCGTTAAAGGGCACTTCACAATTTCAAGAGACAATGCGAAGAACACTGTCTACTTACAAATGAACAGTCTAAAGCCTGAGGACACTGCTGTTTACTATTGCGCCGCAGTGGCTTATCCCGATATACCTACATACTTTGATTATGACTCTGATCACTTTTACTGGGGTCAAGGGACTCAGGTTACCGTTTCTTCANNNNNATGAGATTTCCTT…	GCGCCCAATACGCAAACCGCCTCTCCCCGCGCGTTGGCCGATTCATTAATGCAGCTGGCACGACAGGTTTCCCGACTGGAAAGCGGGCAGTGAGCGCAACGCAATTAATGTGAGTTAGCTCACTCATTAGGCACCCCAGGCTTTACACTTTATGCTTCCGGCTCGTATGTTGTGTGGAATTGTGAGCGGATAACAATTTCACACAGGAAACAGCTATGACCATGATTACGCCAAGCTTGCATGCCTGCAGGTCGACTCTAGATGAATCCGGTAGAGGTGTGGTCAATAAGAGCGACCTCATGCTATACCTGAGAAAGCAACCTGACCTACAGGAAAGAGTTACTCAAGAATAAGAATTTTCGTTTTAAAACCTAAGAGTCACTTTAAAATTTGTATACA…	pTEF1-AT110I103-tCYC1-pGAL1-APREPRO.AGTII-tADH1-LEU2	This study
pYEplac181M2 AT110i1_aPrePro-AGTII	ATGCAAGTGCAGTTACAAGAGTCAGGCGGAGGATTAGTTCAGGCCGGTGGGTCACTGAGGTTATCCTGTGCAGCATCCGGTAATATATTTGACGTCGACATAATGGGATGGTACAGGCAGGCACCTGGCAAAGAACGTGAACTAGTAGCCAGTATAACAGATGGGGGCTCTACCGACTACGCTGACAGCGTTAAAGGGAGGTTCACAATTTCAAGAGACAATGCGAAGAACACTGTCTACTTACAAATGAACAGTCTAAAGCCTGAGGACACTGCTGTTTACTATTGCGCCGCAGTGGCTTATCCCGATATACCTACATACTTTGATTATGACTCTGATAATTTTTACTGGGGTCAAGGGACTCAGGTTACCGTTTCTTCANNNNNATGAGATTTCCTT…	GCGCCCAATACGCAAACCGCCTCTCCCCGCGCGTTGGCCGATTCATTAATGCAGCTGGCACGACAGGTTTCCCGACTGGAAAGCGGGCAGTGAGCGCAACGCAATTAATGTGAGTTAGCTCACTCATTAGGCACCCCAGGCTTTACACTTTATGCTTCCGGCTCGTATGTTGTGTGGAATTGTGAGCGGATAACAATTTCACACAGGAAACAGCTATGACCATGATTACGCCAAGCTTGCATGCCTGCAGGTCGACTCTAGATGAATCCGGTAGAGGTGTGGTCAATAAGAGCGACCTCATGCTATACCTGAGAAAGCAACCTGACCTACAGGAAAGAGTTACTCAAGAATAAGAATTTTCGTTTTAAAACCTAAGAGTCACTTTAAAATTTGTATACA…	pTEF1-AT110I1-tCYC1-pGAL1-APREPRO.AGTII-tADH1-LEU2	This study
pYEplac181M2 AT110i1_aPrePro-CXCL12a	ATGCAAGTGCAGTTACAAGAGTCAGGCGGAGGATTAGTTCAGGCCGGTGGGTCACTGAGGTTATCCTGTGCAGCATCCGGTAATATATTTGACGTCGACATAATGGGATGGTACAGGCAGGCACCTGGCAAAGAACGTGAACTAGTAGCCAGTATAACAGATGGGGGCTCTACCGACTACGCTGACAGCGTTAAAGGGAGGTTCACAATTTCAAGAGACAATGCGAAGAACACTGTCTACTTACAAATGAACAGTCTAAAGCCTGAGGACACTGCTGTTTACTATTGCGCCGCAGTGGCTTATCCCGATATACCTACATACTTTGATTATGACTCTGATAATTTTTACTGGGGTCAAGGGACTCAGGTTACCGTTTCTTCANNNNNATGAGATTTCCTT…	GCGCCCAATACGCAAACCGCCTCTCCCCGCGCGTTGGCCGATTCATTAATGCAGCTGGCACGACAGGTTTCCCGACTGGAAAGCGGGCAGTGAGCGCAACGCAATTAATGTGAGTTAGCTCACTCATTAGGCACCCCAGGCTTTACACTTTATGCTTCCGGCTCGTATGTTGTGTGGAATTGTGAGCGGATAACAATTTCACACAGGAAACAGCTATGACCATGATTACGCCAAGCTTGCATGCCTGCAGGTCGACTCTAGATGAATCCGGTAGAGGTGTGGTCAATAAGAGCGACCTCATGCTATACCTGAGAAAGCAACCTGACCTACAGGAAAGAGTTACTCAAGAATAAGAATTTTCGTTTTAAAACCTAAGAGTCACTTTAAAATTTGTATACA…	pTEF1-AT110I1-tCYC1-pGAL1-APREPRO.CXCL12A-tADH1-LEU2	This study
pYEplac181M2 aPrePro-LgBiT-Ccw14_	ATGAGATTTCCTTCAATTTTTACTGCAGTTTTATTCGCAGCATCCTCCGCATTAGCTGCTCCAGTCAACACTACAACAGAAGATGAAACGGCACAAATTCCGGCTGAAGCTGTCATCGGTTACTTAGATTTAGAAGGGGATTTCGATGTTGCTGTTTTGCCATTTTCCAACAGCACAAATAACGGGTTATTGTTTATAAATACTACTATTGCCAGCATTGCTGCTAAAGAAGAAGGGGTATCTTTGGATAAAAGAGAGGCTGAAGCTGTCTTCACACTCGAAGATTTCGTTGGGGACTGGGAACAGACAGCCGCCTACAACCTGGACCAAGTCCTTGAACAGGGAGGTGTGTCCAGTTTGCTGCAGAATCTCGCCGTGTCCGTAACTCCGATCCAAAGG…	GCGCCCAATACGCAAACCGCCTCTCCCCGCGCGTTGGCCGATTCATTAATGCAGCTGGCACGACAGGTTTCCCGACTGGAAAGCGGGCAGTGAGCGCAACGCAATTAATGTGAGTTAGCTCACTCATTAGGCACCCCAGGCTTTACACTTTATGCTTCCGGCTCGTATGTTGTGTGGAATTGTGAGCGGATAACAATTTCACACAGGAAACAGCTATGACCATGATTACGCCAAGCTTGCATGCCTGCAGGTCGACTCTAGATGAATccggtagaggtgtggtcaataagagcgacctcatgctatacctgagaaagcaacctgacctacaggaaagagttactcaagaataagaattttcgttttaaaacctaagagtcactttaaaatttgtataca…	pTEF1-APREPRO.LGBIT.CCW14-tCYC1-pGAL1-tADH1-LEU2	This study
pYEplac181M2 aPrePro-LgBiT-Ccw14_BV025	ATGAGATTTCCTTCAATTTTTACTGCAGTTTTATTCGCAGCATCCTCCGCATTAGCTGCTCCAGTCAACACTACAACAGAAGATGAAACGGCACAAATTCCGGCTGAAGCTGTCATCGGTTACTTAGATTTAGAAGGGGATTTCGATGTTGCTGTTTTGCCATTTTCCAACAGCACAAATAACGGGTTATTGTTTATAAATACTACTATTGCCAGCATTGCTGCTAAAGAAGAAGGGGTATCTTTGGATAAAAGAGAGGCTGAAGCTGTCTTCACACTCGAAGATTTCGTTGGGGACTGGGAACAGACAGCCGCCTACAACCTGGACCAAGTCCTTGAACAGGGAGGTGTGTCCAGTTTGCTGCAGAATCTCGCCGTGTCCGTAACTCCGATCCAAAGG…	GCGCCCAATACGCAAACCGCCTCTCCCCGCGCGTTGGCCGATTCATTAATGCAGCTGGCACGACAGGTTTCCCGACTGGAAAGCGGGCAGTGAGCGCAACGCAATTAATGTGAGTTAGCTCACTCATTAGGCACCCCAGGCTTTACACTTTATGCTTCCGGCTCGTATGTTGTGTGGAATTGTGAGCGGATAACAATTTCACACAGGAAACAGCTATGACCATGATTACGCCAAGCTTGCATGCCTGCAGGTCGACTCTAGATGAATccggtagaggtgtggtcaataagagcgacctcatgctatacctgagaaagcaacctgacctacaggaaagagttactcaagaataagaattttcgttttaaaacctaagagtcactttaaaatttgtataca…	pTEF1-APREPRO.LGBIT.CCW14-tCYC1-pGAL1-BV025-tADH1-LEU2	This study
pYEplac181M2 aPrePro-LgBiT-Ccw14_AT110	ATGAGATTTCCTTCAATTTTTACTGCAGTTTTATTCGCAGCATCCTCCGCATTAGCTGCTCCAGTCAACACTACAACAGAAGATGAAACGGCACAAATTCCGGCTGAAGCTGTCATCGGTTACTTAGATTTAGAAGGGGATTTCGATGTTGCTGTTTTGCCATTTTCCAACAGCACAAATAACGGGTTATTGTTTATAAATACTACTATTGCCAGCATTGCTGCTAAAGAAGAAGGGGTATCTTTGGATAAAAGAGAGGCTGAAGCTGTCTTCACACTCGAAGATTTCGTTGGGGACTGGGAACAGACAGCCGCCTACAACCTGGACCAAGTCCTTGAACAGGGAGGTGTGTCCAGTTTGCTGCAGAATCTCGCCGTGTCCGTAACTCCGATCCAAAGG…	GCGCCCAATACGCAAACCGCCTCTCCCCGCGCGTTGGCCGATTCATTAATGCAGCTGGCACGACAGGTTTCCCGACTGGAAAGCGGGCAGTGAGCGCAACGCAATTAATGTGAGTTAGCTCACTCATTAGGCACCCCAGGCTTTACACTTTATGCTTCCGGCTCGTATGTTGTGTGGAATTGTGAGCGGATAACAATTTCACACAGGAAACAGCTATGACCATGATTACGCCAAGCTTGCATGCCTGCAGGTCGACTCTAGATGAATccggtagaggtgtggtcaataagagcgacctcatgctatacctgagaaagcaacctgacctacaggaaagagttactcaagaataagaattttcgttttaaaacctaagagtcactttaaaatttgtataca…	pTEF1-APREPRO.LGBIT.CCW14-tCYC1-pGAL1-AT110-tADH1-LEU2	This study
pYEplac181M2 aPrePro-LgBiT-Ccw14_AT110i1	ATGAGATTTCCTTCAATTTTTACTGCAGTTTTATTCGCAGCATCCTCCGCATTAGCTGCTCCAGTCAACACTACAACAGAAGATGAAACGGCACAAATTCCGGCTGAAGCTGTCATCGGTTACTTAGATTTAGAAGGGGATTTCGATGTTGCTGTTTTGCCATTTTCCAACAGCACAAATAACGGGTTATTGTTTATAAATACTACTATTGCCAGCATTGCTGCTAAAGAAGAAGGGGTATCTTTGGATAAAAGAGAGGCTGAAGCTGTCTTCACACTCGAAGATTTCGTTGGGGACTGGGAACAGACAGCCGCCTACAACCTGGACCAAGTCCTTGAACAGGGAGGTGTGTCCAGTTTGCTGCAGAATCTCGCCGTGTCCGTAACTCCGATCCAAAGG…	GCGCCCAATACGCAAACCGCCTCTCCCCGCGCGTTGGCCGATTCATTAATGCAGCTGGCACGACAGGTTTCCCGACTGGAAAGCGGGCAGTGAGCGCAACGCAATTAATGTGAGTTAGCTCACTCATTAGGCACCCCAGGCTTTACACTTTATGCTTCCGGCTCGTATGTTGTGTGGAATTGTGAGCGGATAACAATTTCACACAGGAAACAGCTATGACCATGATTACGCCAAGCTTGCATGCCTGCAGGTCGACTCTAGATGAATccggtagaggtgtggtcaataagagcgacctcatgctatacctgagaaagcaacctgacctacaggaaagagttactcaagaataagaattttcgttttaaaacctaagagtcactttaaaatttgtataca…	pTEF1-APREPRO.LGBIT.CCW14-tCYC1-pGAL1-AT110i1-tADH1-LEU2	This study
pYEplac181M2 aPrePro-LgBiT-Ccw14_AT110i103	ATGAGATTTCCTTCAATTTTTACTGCAGTTTTATTCGCAGCATCCTCCGCATTAGCTGCTCCAGTCAACACTACAACAGAAGATGAAACGGCACAAATTCCGGCTGAAGCTGTCATCGGTTACTTAGATTTAGAAGGGGATTTCGATGTTGCTGTTTTGCCATTTTCCAACAGCACAAATAACGGGTTATTGTTTATAAATACTACTATTGCCAGCATTGCTGCTAAAGAAGAAGGGGTATCTTTGGATAAAAGAGAGGCTGAAGCTGTCTTCACACTCGAAGATTTCGTTGGGGACTGGGAACAGACAGCCGCCTACAACCTGGACCAAGTCCTTGAACAGGGAGGTGTGTCCAGTTTGCTGCAGAATCTCGCCGTGTCCGTAACTCCGATCCAAAGG…	GCGCCCAATACGCAAACCGCCTCTCCCCGCGCGTTGGCCGATTCATTAATGCAGCTGGCACGACAGGTTTCCCGACTGGAAAGCGGGCAGTGAGCGCAACGCAATTAATGTGAGTTAGCTCACTCATTAGGCACCCCAGGCTTTACACTTTATGCTTCCGGCTCGTATGTTGTGTGGAATTGTGAGCGGATAACAATTTCACACAGGAAACAGCTATGACCATGATTACGCCAAGCTTGCATGCCTGCAGGTCGACTCTAGATGAATccggtagaggtgtggtcaataagagcgacctcatgctatacctgagaaagcaacctgacctacaggaaagagttactcaagaataagaattttcgttttaaaacctaagagtcactttaaaatttgtataca…	pTEF1-APREPRO.LGBIT.CCW14-tCYC1-pGAL1-AT110i103-tADH1-LEU2	This study
	KEY
	Secretion Signal - Constitutive Expression
	Sequence of Interest - Constitutive Expression
	Display Protein - Constitutuve Expression
	HiBiT+Linker - Constitutive Expression
	"NNNNN" - Artificial separation for dual expression constructs
	Secretion Signal - Inducible Expression
	Sequence of Interest - Inducible Expression
	Display Protein - Inducible Expression

## Sheet: Supp Table 4 - Stats
Figure	Subpanel	Statistical Test	Test Details	Test Summary	Adjusted P Value	Notes
1	e (top)	one-way ANOVA	ctrl vs. Ccw14	****	<0.0001	ctrl condition is secreted-only ligand; no anchor
			ctrl vs. Sed1	****	<0.0001	ctrl condition is secreted-only ligand; no anchor
			ctrl vs. Suc2	ns	0.4659	ctrl condition is secreted-only ligand; no anchor
			ctrl vs. Flo1	ns	0.9993	ctrl condition is secreted-only ligand; no anchor
	e (bottom)	one-way ANOVA	ctrl vs. Ccw14	****	<0.0001	ctrl condition is secreted-only ligand; no anchor
			ctrl vs. Sed1	*	0.0272	ctrl condition is secreted-only ligand; no anchor
			ctrl vs. Suc2	ns	>0.9999	ctrl condition is secreted-only ligand; no anchor
			ctrl vs. Flo1	ns	0.9668	ctrl condition is secreted-only ligand; no anchor
2	b	unpaired t-test	ctrl vs. HiBiT-STE2, p-LgBiT	****	<0.0001	ctrl condition is HiBiT-STE2, i-LgBiT
	c	unpaired t-test	ctrl vs. HiBiT-SSTR5, p-LgBiT	****	<0.0001	ctrl condition is HiBiT-SSTR5, i-LgBiT
			ctrl vs. HiBiT-CXCR4, p-LgBiT	****	<0.0001	ctrl condition is HiBiT-CXCR4, i-LgBiT
			ctrl vs. HiBiT-CXCR4-N119A, p-LgBiT	***	0.0001	ctrl condition is HiBiT-CXCR4-N119A, i-LgBiT
			ctrl vs. HiBiT-AGTR1, p-LgBiT	****	<0.0001	ctrl condition is HiBiT-AGTR1, i-LgBiT
			ctrl vs. HiBiT-AGTR1-N295S, p-LgBiT	**	0.009	ctrl condition is HiBiT-AGTR1-N295S, i-LgBiT
			ctrl vs. HiBiT-A2AR, p-LgBiT	*	0.0345	ctrl condition is HiBiT-A2AR, i-LgBiT
4	b	one-way ANOVA	ligand vs. ligand + pNb ctrl	ns	0.4311	tests performed with data points from 1.8% Gal
			ligand vs. ligand + pNb AT118	**	0.0019	tests performed with data points from 1.8% Gal
			ligand vs. ligand + pNb AT118i4	****	<0.0001	tests performed with data points from 1.8% Gal
	c	one-way ANOVA	ligand vs. ligand + pNb 238D4	****	<0.0001	tests performed with data points from 1.8% Gal
			ligand vs. ligand + pNb 238D2	****	<0.0001	tests performed with data points from 1.8% Gal
			ligand vs. ligand + pNb CA4139	****	<0.0001	tests performed with data points from 1.8% Gal
	e	one-way ANOVA	CXCL12a + secreted only Nb CA4139 vs. CXCL12a + PIONEERed Nb CA4139	****	<0.0001	tests performed with data points from 1.8% Gal
	f	one-way ANOVA	CXCL12a + secreted only Nb 238D2 vs. CXCL12a + PIONEERed Nb 238D2	****	<0.0001	tests performed with data points from 1.8% Gal
	g	one-way ANOVA	CXCL12a + secreted only Nb 238D4 vs. CXCL12a + PIONEERed Nb 238D4	****	<0.0001	tests performed with data points from 1.8% Gal
5	b	one-way ANOVA	ligand vs. ligand + iNb ctrl	ns	0.2783	tests performed with data points from 1.4% Gal
			ligand + iNb ctrl vs. ligand + iNb AT110	****	<0.0001	tests performed with data points from 1.4% Gal
			ligand + iNb ctrl vs. ligand + iNb AT110i103	****	<0.0001	tests performed with data points from 1.4% Gal
			ligand + iNb ctrl vs. ligand + iNb AT110i1	****	<0.0001	tests performed with data points from 1.4% Gal
	d	one-way ANOVA	p-LgBiT only vs. iNb ctrl	ns	0.9765	tests performed with data points from 1.8% Gal
			p-LgBiT only vs. iNb AT110i103	ns	0.8098	tests performed with data points from 1.8% Gal
			p-LgBiT only vs. iNb AT110	ns	0.1689	tests performed with data points from 1.8% Gal
			p-LgBiT only vs. iNb AT110i1	*	0.0431	tests performed with data points from 1.8% Gal
	e	one-way ANOVA	GPCR only vs. GPCR + iNb ctrl	ns	0.6777	tests performed with data points from 100 uM adenosine
			GPCR only vs. GPCR + iNb AD101	****	<0.0001	tests performed with data points from 100 uM adenosine
